# Supplementary material for: Developmental Effects of the ToxCast™ Phase I and Phase II Chemicals in Caenorhabditis elegans and Corresponding Responses in Zebrafish, Rats, and Rabbits
Source: Environ Health Perspect. 2015 Oct 23;124(5):586–93. doi: 10.1289/ehp.1409645 (PMC4858399; doi:10.1289/ehp.1409645)
Supplement: (259 KB) ZIP [file ehp.1409645.s002.acco.zip]

Archive with 2 entries (2 files):
- ehp.1409645.s001.xlsx
- ehp.1409645.s002.xlsx
