# Supplementary material for: Developmental Effects of the ToxCast™ Phase I and Phase II Chemicals in Caenorhabditis elegans and Corresponding Responses in Zebrafish, Rats, and Rabbits
Source: Environ Health Perspect. 2015 Oct 23;124(5):586–93. doi: 10.1289/ehp.1409645 (PMC4858399; doi:10.1289/ehp.1409645)
Supplement: (259 KB) ZIP [file ehp.1409645.s002.acco.zip › ehp.1409645.s001.xlsx]

## Sheet: Excel Table S1
Excel Table S1. ToxCast Phase I mean log(EXT) values and weighted t-test Bonferoni-corrected p-values
Name of chemical	CASRN	ID number	Mean log(EXT), 200 μM	t-test p-value, 200 μM vs. plate controls
Profenofos	41198-08-7	32464	3.04232	3.95e-10
Milbemectin (mix of >70% Milbemycin A4 CAS 51596-11-3; <30% Milbemycin A3 CAS 51596-10-2)	NOCAS	34742	3.0633	3.43e-10
Chlorpyrifos oxon	5598-15-2	38666	3.15011	1.28e-14
3-Iodo-2-propynylbutylcarbamate	55406-53-6	28038	3.17102	7.35e-08
Fluazinam	79622-59-6	32551	3.22917	6.56e-12
Hexythiazox	78587-05-0	24299	3.24043	7.17e-11
Abamectin	71751-41-2	23892	3.2416	0
Oxadiazon	19666-30-9	24239	3.29098	9.21e-15
Dichlorvos	62-73-7	20449	3.30324	1.14e-09
Fenarimol	60168-88-9	32390	3.31682	9.77e-09
PFOS (Perfluorooctane sulfonic acid)	1763-23-1	31864	3.32997	1.93179e-14
Dicofol	115-32-2	20450	3.35124	0
Propargite	2312-35-8	24276	3.35387	5.94e-13
Sethoxydim	74051-80-2	24304	3.35431	0
Tebufenpyrad	119168-77-3	34223	3.35834	1.13e-12
Parathion	56-38-2	21100	3.3643	1.53e-12
Fentin	76-87-9	21409	3.38653	1.11e-10
Fenpyroximate (Z,E)	111812-58-9	32550	3.38705	6.65e-12
Methomyl	16752-77-5	22267	3.38826	2.98e-11
Clothianidin	210880-92-5	32647	3.39624	1.06e-06
Methylene bis(thiocyanate)	6317-18-6	25599	3.39663	6.01e-07
Prochloraz	67747-09-5	24270	3.4127	2.5e-13
Chlorethoxyfos	54593-83-8	32344	3.42107	3.67e-07
Trifloxystrobin	141517-21-7	32580	3.43276	3.63e-12
Dithiopyr	97886-45-8	32379	3.43679	0
Etoxazole	153233-91-1	34586	3.43731	4.88e-15
Oxyfluorfen	42874-03-3	24241	3.4595	0
Flusilazole	85509-19-9	24235	3.47201	2.83e-09
Endosulfan	115-29-7	20560	3.47352	1.11e-16
Triflumizole	68694-11-1	32500	3.47361	3.33e-16
Indoxacarb	173584-44-6	32690	3.4798	1.32e-14
Buprofezin	69327-76-0	34401	3.50979	7.1e-12
Difenoconazole	119446-68-3	32372	3.51099	1.62e-12
Thiodicarb	59669-26-0	32578	3.51226	4.71e-12
Imazapic	104098-48-8	34270	3.53781	1.27e-14
Tebupirimfos	96182-53-5	32482	3.55767	1.1e-13
Coumaphos	56-72-4	20347	3.57944	2.36e-09
Captafol	2425-06-1	20242	3.58661	0
Chlorpyrifos-methyl	5598-13-0	32352	3.59196	1.84e-11
Diazinon	333-41-5	20407	3.59939	3.68e-09
Methoxychlor	72-43-5	20827	3.60518	3.67e-12
Vinclozolin	50471-44-8	22361	3.61063	0
Thiazopyr	117718-60-2	32488	3.61195	1.78e-15
Trifluralin	1582-09-8	21395	3.62992	0
Flumetralin	62924-70-3	32553	3.64816	0
Captan	133-06-2	20243	3.67365	2.48e-07
Bensulide	741-58-2	32329	3.67469	1.37e-10
Quinoxyfen	124495-18-7	34881	3.67692	3.11e-15
Parathion-methyl	298-00-0	20855	3.70246	6.95e-09
Fenoxycarb	72490-01-8	32393	3.71509	4.22e-15
Phosalone	2310-17-0	24259	3.72296	0
Isazofos	42509-80-8	34676	3.78009	0.000153676
Clorophene	120-32-1	20154	3.79469	2.41e-10
Pyridaben	96489-71-3	32573	3.86646	4.06e-12
Naled	300-76-5	24209	3.87637	7.53e-11
Mevinphos	7786-34-7	32683	3.88488	1.15e-09
Azinphos-methyl	86-50-0	20122	3.90492	1.64e-13
Trichlorfon	52-68-6	21389	3.95744	2.66e-15
Spiroxamine	118134-30-8	34212	3.96725	1.3e-08
Propetamphos	31218-83-4	32470	3.98301	1.44e-15
Tri-allate	2303-17-5	24344	3.99313	4.07e-12
Cyprodinil	121552-61-2	32359	3.99993	4.77e-15
Triclosan	3380-34-5	32498	4.00308	7.21645e-15
Nitrapyrin	1929-82-4	24216	4.05008	0
Triclopyr	55335-06-3	32497	4.06229	4.66e-15
Tetraconazole	112281-77-3	34956	4.06996	1.84e-09
Rotenone	83-79-4	21248	4.07058	2.73e-07
Hexaconazole	79983-71-4	34653	4.08515	7.21e-09
Fenitrothion	122-14-5	32613	4.0902	8.5e-09
HPTE	2971-36-0	22325	4.12049	2.68e-13
Pirimiphos-methyl	29232-93-7	24266	4.12137	1.19e-11
Fenamiphos	22224-92-6	24102	4.14791	1.55e-10
Benfluralin	1861-40-1	23899	4.15919	6.76e-06
Ethoprop	13194-48-4	32611	4.18965	3.42e-13
Tribufos	78-48-8	24174	4.19618	2.22e-16
Emamectin benzoate	155569-91-8	34566	4.23604	7.74e-07
Spirodiclofen	148477-71-8	34928	4.25345	4.97e-13
Diniconazole	83657-24-3	40363	4.28301	0
MGK	113-48-4	32562	4.3031	2.75e-14
Chlorpropham	101-21-3	20764	4.32483	1.67e-07
Lindane	58-89-9	20686	4.34839	3.33e-16
Benomyl	17804-35-2	23900	4.3521	3.04e-11
Fenbuconazole	114369-43-6	32548	4.39391	2.22e-16
Quizalofop-ethyl	76578-14-8	23889	4.39712	0
Chlorothalonil	1897-45-6	20319	4.40377	3.16e-06
Prallethrin	23031-36-9	32572	4.41133	0
Fludioxonil	131341-86-1	32398	4.41532	3.27e-07
Methoxyfenozide	161050-58-4	32628	4.43132	0
Pyraclostrobin	175013-18-0	32638	4.43285	1.92e-10
Linuron	330-55-2	24163	4.4348	8.05e-08
Thiobencarb	28249-77-6	24337	4.47783	1.06e-11
Diphenylamine	122-39-4	21975	4.49558	5.36e-05
Forchlorfenuron	68157-60-8	34634	4.49734	2.6e-09
Methidathion	950-37-8	20819	4.51971	4.64e-09
Flumiclorac-pentyl	87546-18-7	32554	4.54371	8.3e-12
Oryzalin	19044-88-3	24238	4.55523	1.39e-16
Novaluron	116714-46-6	34773	4.55924	1.34e-08
Tetramethrin	7696-12-0	32649	4.56681	1.42e-13
Etridiazole	2593-15-9	32547	4.58033	1.74e-06
Imazalil	35554-44-0	24151	4.60143	0
Diclofop-methyl	51338-27-3	32605	4.61932	7.67e-08
Paclobutrazol	76738-62-0	24242	4.62949	4.65e-13
Fluroxypyr-meptyl	81406-37-3	34303	4.6429	2.68e-12
Fluazifop-butyl	69806-50-4	34612	4.66447	1.14e-10
Fenpropathrin	39515-41-8	24002	4.67836	3.74e-13
Butralin	33629-47-9	32337	4.67961	0.000361707
Fenhexamid	126833-17-8	32549	4.71214	2.66e-11
Amitraz	33089-61-1	23871	4.7188	1.01e-06
Thidiazuron	51707-55-2	32651	4.79847	1.78e-08
Myclobutanil	88671-89-0	24315	4.7991	1.28e-06
Pyriproxyfen	95737-68-1	32640	4.8067	2.94e-09
Cymoxanil	57966-95-7	32358	4.80795	5.89e-10
Ethalfluralin	55283-68-6	32386	4.84689	0.000823797
Imidacloprid	138261-41-3	32442	4.86289	9.19e-06
Lactofen	77501-63-4	24160	4.88686	7.24e-13
Cinmethylin	87818-31-3	34456	4.90105	9.94e-10
Thiabendazole	148-79-8	21337	4.91132	5.64e-08
Cyazofamid	120116-88-3	34492	4.91387	5.87e-05
Fenthion	55-38-9	20620	4.91908	1.49e-09
Dimethomorph	110488-70-5	34545	4.95415	5.92e-10
Dichloran	99-30-9	20426	4.9611	5.06e-11
Resmethrin	10453-86-8	22253	4.98167	3.6e-13
Fluazifop-P-butyl	79241-46-6	34855	4.99226	7.65e-05
Anilazine	101-05-3	20089	4.99613	7.09e-06
Propanil	709-98-8	22111	5.03622	1.07e-06
Disulfoton	298-04-4	22018	5.04071	8.88e-15
Propiconazole	60207-90-1	24280	5.04707	3.32e-06
Cycloate	1134-23-2	32356	5.05928	1.3e-06
3-Iodo-2-propynylbutylcarbamate	55406-53-6	27204	5.06162	8.88e-16
Folpet	133-07-3	21385	5.08981	2.23e-10
Alachlor	15972-60-8	22265	5.10395	5.16e-07
Prodiamine	29091-21-2	34210	5.1041	1.29e-06
Quintozene	82-68-8	21105	5.10943	1.37e-07
Fluoxastrobin	361377-29-9	34625	5.11999	3.61e-06
Tefluthrin	79538-32-2	32577	5.12848	5.04e-13
2-Phenylphenol	90-43-7	21151	5.13135	5.55e-16
Thiram	137-26-8	21332	5.1346	3.19e-14
Clodinafop-propargyl	105512-06-9	32354	5.14278	1.59e-05
Norflurazon	27314-13-2	24234	5.15307	2.23e-07
Diuron	330-54-1	20446	5.15746	5.08e-13
Fipronil	120068-37-3	34609	5.16994	2.12e-10
Cypermethrin	52315-07-8	23998	5.17403	5.29e-08
Fenoxaprop-ethyl	66441-23-4	32392	5.18428	2.41e-10
Molinate	2212-67-1	24206	5.20514	1.03e-07
Cyhalofop-butyl	122008-85-9	34503	5.22496	1.72e-05
Allethrin (d-cis,trans)	584-79-2	35180	5.22862	7.45e-12
Terbacil	5902-51-2	24317	5.23185	2.5e-14
Permethrin	52645-53-1	22292	5.23537	3.24e-14
Bendiocarb	22781-23-3	32327	5.24569	4.49e-09
Triticonazole	131983-72-7	32655	5.24696	1.66e-13
Malathion	121-75-5	20791	5.28095	3.07e-05
PFOA (Perfluorooctanoic acid)	335-67-1	31865	5.30969	0.0072163
Triadimefon	43121-43-3	23897	5.35666	3.56e-12
Acibenzolar-S-Methyl	135158-54-2	32519	5.36463	9.75e-10
Bifenthrin	82657-04-3	20160	5.36832	5.64e-12
Prometryn	7287-19-6	24272	5.37385	2.43e-12
Tebufenozide	112410-23-8	34948	5.37624	8.73e-10
Propoxycarbazone-sodium	181274-15-7	34864	5.38043	4.44e-05
2,5-Pyridinedicarboxylic acid, dipropyl ester	136-45-8	32544	5.38481	4.97e-08
Mancozeb	8018-01-7	34695	5.38669	3.1e-05
Boscalid	188425-85-6	34392	5.3895	6.17e-07
S-Bioallethrin	28434-00-6	39336	5.3898	2.52e-09
Pyrimethanil	53112-28-0	34877	5.39559	1.15e-09
Iprodione	36734-19-7	24154	5.3957	2.38e-10
Piperonyl butoxide	51-03-6	21166	5.40513	1.54e-09
Fenamidone	161326-34-7	34590	5.4083	3.89e-15
Thiophanate-methyl	23564-05-8	24338	5.40956	4.5e-07
Mesotrione	104206-82-8	32424	5.41339	4.37e-11
DBP (Dibutyl phthalate)	84-74-2	21781	5.42281	5.24e-05
Tepraloxydim	149979-41-9	34252	5.42649	1.57e-09
Napropamide	15299-99-7	24211	5.42913	2.33e-09
Flutolanil	66332-96-5	24109	5.43403	7.79e-09
Daminozide	1596-84-5	20370	5.438	7.04e-07
Pendimethalin	40487-42-1	24245	5.43952	7.58e-09
Tebuthiuron	34014-18-1	24316	5.43971	1.34e-11
Dichlorprop	120-36-5	20440	5.44066	2.45e-11
Butachlor	23184-66-9	34402	5.44184	1.37e-09
Ethofumesate	26225-79-6	34580	5.44402	3.34e-06
Bisphenol A	80-05-7	20182	5.4597	4e-05
Oxytetracycline dihydrate	6153-64-6	23412	5.46082	4.23e-06
Formetanate hydrochloride	23422-53-9	32405	5.46543	3.78e-11
Chloroneb	2675-77-6	24793	5.46822	2.82e-11
Tralkoxydim	87820-88-0	34973	5.47866	5.49e-11
Azoxystrobin	131860-33-8	32520	5.4956	2.87e-05
Sulfentrazone	122836-35-5	32645	5.50361	2.75e-07
Trifloxysulfuron-sodium	199119-58-9	40222	5.51079	4.8e-06
Maneb	12427-38-2	20794	5.51709	3.04e-08
Metam-sodium hydrate	6734-80-1	40361	5.51713	3.13e-06
Flufenacet	142459-58-3	32552	5.51983	1.85e-05
Prometon	1610-18-0	22341	5.52744	5.19e-08
Dichlobenil	1194-65-6	32365	5.54293	9.19e-13
Propazine	139-40-2	21196	5.548	5.7e-13
Bentazone	25057-89-0	23901	5.54931	4.76e-07
Flufenpyr-ethyl	188489-07-8	34618	5.57168	1.11e-05
Azamethiphos	35575-96-3	34818	5.57482	4.49e-05
Triadimenol	55219-65-3	32493	5.58717	0.05258
Niclosamide	50-65-7	40362	5.5875	1.22e-08
Cyproconazole	94361-06-5	32601	5.59282	5.46e-08
Carfentrazone-ethyl	128639-02-1	32532	5.59347	3.33e-06
Isoxaflutole	141112-29-0	34723	5.61095	1.04e-09
Hexazinone	51235-04-2	24145	5.622	1.32e-07
Propyzamide	23950-58-5	20420	5.62667	1.63e-07
Fosthiazate	98886-44-3	34930	5.63996	1.13e-10
Esfenvalerate	66230-04-4	32667	5.64035	3.82e-08
Metolachlor	51218-45-2	22448	5.64069	5.95e-09
Fluroxypyr	69377-81-7	34627	5.64272	7.51e-08
Butylate	2008-41-5	23936	5.65409	0.000669161
Famoxadone	131807-57-3	34588	5.66567	5.37e-08
Bromoxynil	1689-84-5	22162	5.67235	1.7e-06
Carbaryl	63-25-2	20247	5.67481	3.85e-07
Clomazone	81777-89-1	32355	5.67791	9.86e-07
Ethylenethiourea	96-45-7	20601	5.68882	5.81e-05
Pyrithiobac-sodium	123343-16-8	32673	5.68942	6.87e-05
Cloprop	101-10-0	34232	5.69409	3.65e-07
Zoxamide	156052-68-5	32581	5.69571	5.19e-05
Cyfluthrin	68359-37-5	35957	5.70101	3.77e-07
Ametryn	834-12-8	23869	5.71959	2.18e-05
Penoxsulam	219714-96-2	34803	5.72464	0.000713398
Clofentezine	74115-24-5	23881	5.72506	8.93e-06
Symclosene	87-90-1	26523	5.74284	3.85e-05
Aldicarb	116-06-3	39223	5.74829	9.1e-05
Oxamyl	23135-22-0	21086	5.75455	2.94e-05
Pymetrozine	123312-89-0	32637	5.75885	4.87e-06
DEHP (Diethylhexyl phthalate)	117-81-7	20607	5.76067	1.12e-05
Quinclorac	84087-01-4	32641	5.76184	0.00039271
Imazapyr	81334-34-1	34665	5.76748	0.00106471
Simazine	122-34-9	21268	5.77097	1.15e-05
Mesosulfuron-methyl	208465-21-8	24204	5.77968	6.1e-06
TCMTB	21564-17-0	20628	5.78361	0.000661009
Diclosulam	145701-21-9	34528	5.78758	6.13e-07
Propoxur	114-26-1	21948	5.80375	5.24e-08
Bromacil	314-40-9	22020	5.80541	1.12e-06
Thiacloprid	111988-49-9	34961	5.80661	7.8e-06
Imazamox	114311-32-9	34664	5.82584	2.87e-05
Asulam	3337-71-1	23890	5.82792	0.000136581
Dazomet	533-74-4	24902	5.83121	0.000138147
Malaoxon	1634-78-2	20790	5.83136	5.56e-05
Dicrotophos	141-66-2	23914	5.84596	1.23e-06
2,4-DB	94-82-6	24035	5.85422	2.2e-06
Diethyltoluamide	134-62-3	21995	5.85474	4.32e-05
EPTC	759-94-4	24091	5.86213	0.448773
Cyanazine	21725-46-2	23990	5.86283	0.000218096
Bifenazate	149877-41-8	32525	5.87199	2.12e-05
Methamidophos	10265-92-6	24177	5.87412	0.00140017
MEHP (Phthalic acid, mono-2-ethylhexyl ester)	4376-20-9	25680	5.87974	1.58e-05
Pyraflufen-ethyl	129630-19-9	34871	5.88071	0.000661398
Ethephon	16672-87-0	24085	5.88084	0.00573637
Flumetsulam	98967-40-9	32615	5.88357	0.0116915
Iodosulfuron-methyl-sodium	144550-36-7	34673	5.88554	0.00106868
Chloridazon	1698-60-8	34872	5.88692	0.00027058
Propamocarb hydrochloride	25606-41-1	34849	5.88736	0.00346146
2,4-D (ichlorophenoxyacetic acid (2,4-D))	94-75-7	20442	5.89002	0.000735534
MCPA	94-74-6	24195	5.89649	3.43e-05
Cyclanilide	113136-77-9	32600	5.89874	0.00993291
Difenzoquat metilsulfate	43222-48-6	24048	5.89977	0.000504945
Carboxin	5234-68-4	23951	5.90202	0.00848616
Mepiquat chloride	24307-26-4	24170	5.90408	0.00645146
Thiamethoxam	153719-23-4	34962	5.91183	0.00323064
Cyanamide	420-04-2	34490	5.92005	0.0191158
Fluthiacet-methyl	117337-19-6	32556	5.92384	0.00527283
Isoxaben	82558-50-7	24159	5.92681	0.000763719
Diazoxon	962-58-3	37523	5.92853	0.0739285
Butafenacil	134605-64-4	34365	5.9374	0.0185144
Cyromazine	66215-27-8	23999	5.9379	0.00292171
Atrazine	1912-24-9	20112	5.93971	0.0269339
6-Deisopropylatrazine	1007-28-9	37495	5.9421	0.00594051
Acifluorfen	50594-66-6	20022	5.94246	0.00922127
Dimethoate	60-51-5	20479	5.94839	0.0239219
Clopyralid-olamine	57754-85-5	34265	5.95068	0.0194073
MHP (Methyl hydrogen phthalate)	4376-18-5	40001	5.9534	0.0174555
Boric acid	10043-35-3	20194	5.9542	0.0141592
Acetamiprid	135410-20-7	34300	5.958	0.112374
Metribuzin	21087-64-9	34465	5.96127	0.0706704
Cacodylic acid	75-60-5	20508	5.96198	0.0822995
Pirimicarb	23103-98-2	32569	5.9639	0.0186809
Phenoxyethanol	122-99-6	21976	5.96547	0.0534434
Icaridin	119515-38-7	34227	5.96752	0.0451088
Picloram	1918-02-1	21160	5.96812	0.172901
MBP (Monobutyl phthalate)	131-70-4	40002	5.97078	0.101891
DMP (Dimethyl phthalate)	131-11-3	22455	5.97546	0.172987
Metalaxyl	57837-19-1	24175	5.98424	0.298839
Dimethenamid	87674-68-8	32376	5.98809	0.276463
Acephate	30560-19-1	23846	5.99128	0.315478
Flumioxazin	103361-09-7	32555	5.99852	0.469865
Dicamba	1918-00-9	24018	6.02915	0.810139
Maleic hydrazide	123-33-1	20792	6.0331	0.970414
Imazethapyr	81335-77-5	24287	6.04912	0.983007
Methyl cellusolve	109-86-4	24182	6.05806	0.987133
Monocrotophos	6923-22-4	34816	6.07032	0.989585
Clopyralid	1702-17-6	29221	6.07777	0.978259
Imazaquin	81335-37-7	24152	6.09589	0.998499
Acetochlor	34256-82-1	23848	6.15102	0.999342
