# Supplementary material for: Developmental Effects of the ToxCast™ Phase I and Phase II Chemicals in Caenorhabditis elegans and Corresponding Responses in Zebrafish, Rats, and Rabbits
Source: Environ Health Perspect. 2015 Oct 23;124(5):586–93. doi: 10.1289/ehp.1409645 (PMC4858399; doi:10.1289/ehp.1409645)
Supplement: (259 KB) ZIP [file ehp.1409645.s002.acco.zip › ehp.1409645.s002.xlsx]

## Sheet: Excel Table S2
Excel Table S2. Phase I and II C. elegans and zebrafish toxicity estimates
Name	CASRN	Chemical ID number	C.elegans mean response, 0.5 μM	C.elegans mean response, 1.0 μM	C.elegans mean response, 5.0 μM	C.elegans mean response, 10 μM	C.elegans mean response, 50 μM	C.elegans mean response, 100 μM	C.elegans mean response, 200 μM	C.elegans LEC by size	C.elegans Estimated top asymptote (Hill function)	C.elegans Estimated slope (Hill function)	C.elegans AC50 (Hill function)	C.elegans Estimated bottom asymptote (Hill function)	Zebrafish LECs based on Min. LEC of 18 endpoints (Truong et al. 2014)	Zebrafish LECs for mortality (Truong et al. 2014)	Zebrafish LECs based on Min. LEC of 17 sublethal endpoints (Truong et al. 2014)	Zebrafish Toxicity score from Padilla et al. 2012 (Phase I only)	Zebrafish AC10 from Padilla et al. 2012 (Phase I only)	Zebrafish AC50 from Padilla et al. 2012 (Phase I only)
Emamectin benzoate	155569-91-8	34566	3.51881	3.70362	3.73526	3.60503	3.6523	3.54314	4.23604	0.5	6.00285	22.2593	0.0150191	3.62832	0.0064	6.4	0.0064	40	2.33	2.78
Abamectin	71751-41-2	23892	3.68415	3.31193	3.36733	3.26217	3.37799	3.34548	3.2416	0.5	5.99985	5.17494	0.345587	3.30011	0.3872	3.872	0.3872	40	0.00268	0.0173
Fentin	76-87-9	21409	3.89973	3.84554	3.63119	3.70408	3.68094	3.77895	3.38653	0.5	6.00726	0.115432	2.85e-05	3.14893	0.64	0.64	> 64	40	0.0104	0.0763
Tributyltin chloride	1461-22-9	27403	4.58257	4.74044	3.70465	3.56287	3.84603	3.97104	3.47658	0.5	5.99773	0.968275	0.461751	3.65447	0.064	0.064	0.64	NA	NA	NA
Milbemectin (mix of >70% Milbemycin A4 CAS 51596-11-3; <30% Milbemycin A3 CAS 51596-10-2)	NOCAS	34742	4.62123	3.95773	3.48163	3.58281	3.66765	3.61903	3.0633	0.5	5.99904	6.4821	3.34081	3.26121	6.24	62.4	6.24	40	0.00188	NA
Stannane, tributyl(2-methyl-1-oxo-2-propenyl)oxy-	2155-70-6	35204	4.72593	4.65628	3.93153	3.57296	3.7974	3.8535	3.55702	0.5	5.99936	0.903727	0.511195	3.66113	0.64	6.4	0.64	NA	NA	NA
Pyridaben	96489-71-3	32573	4.72813	4.43707	4.30734	4.21822	4.13776	3.9235	3.86646	0.5	5.99738	0.243407	0.190908	3.5376	64	64	> 64	40	0.0096	0.0114
Hexamethyl-p-rosaniline chloride	548-62-9	20653	4.79059	4.5259	4.00949	3.85338	3.65982	4.07645	4.0192	0.5	6.00249	1.07709	0.415988	3.86974	6.4	6.4	> 64	NA	NA	NA
Isazofos	42509-80-8	34676	4.87554	5.05015	4.50435	4.42673	3.79738	3.5879	3.78009	0.5	5.99758	0.394098	3.37672	3.135	6.4	> 64	6.4	20.75	28.8	60.6
Quinoxyfen	124495-18-7	34881	4.90393	5.31396	4.25952	4.19923	3.96753	4.00415	3.67692	0.5	6.00511	0.51741	1.52779	3.58045	64	64	> 64	11.25	3.08	3.39
Tebufenpyrad	119168-77-3	34223	4.95549	5.2287	3.82953	3.6967	3.95257	4.11275	3.35834	0.5	5.99376	1.00292	1.02965	3.68629	0.0064	0.0064	6.4	40	0.278	0.32
Chlorpyrifos oxon	5598-15-2	38666	4.98317	4.41928	4.26057	4.04926	3.46711	3.24205	3.15011	0.5	6.00397	0.504769	1.23615	3.135	0.0637	0.6368	0.0637	40	17.4	30.6
(Z,E)-Fenpyroximate	111812-58-9	32550	4.98597	4.67303	4.20158	4.19662	4.0891	4.05488	3.38705	0.5	6.00488	0.778901	0.461514	3.96513	0.0064	0.0064	> 64	40	0.118	0.138
Benzo[b]fluoranthene	205-99-2	23907	5.22459	4.38716	4.09273	4.15377	4.17063	5.52943	4.32131	0.5	5.96548	10.8978	0.484814	4.40231	> 64	> 64	> 64	NA	NA	NA
O-Ethyl O-(p-nitrophenyl) phenylphosphonothioate	2104-64-5	22174	5.27783	5.06812	4.52948	4.3768	4.13504	4.01201	3.38826	0.5	6.0016	0.410169	6.09438	3.135	> 64	> 64	> 64	NA	NA	NA
Coumaphos	56-72-4	20347	5.35612	5.2336	4.38914	4.44038	3.94511	3.81735	3.57944	0.5	6.00581	0.566803	3.33332	3.45014	> 64	> 64	> 64	40	NA	0.119
Methylene bis(thiocyanate)	6317-18-6	25599	5.40763	5.47242	5.2168	5.15653	3.74456	3.85078	3.39663	0.5	5.95997	0.708864	17.4877	3.135	64	64	> 64	40	2.96	3.91
Molinate	2212-67-1	24206	5.41516	5.41897	5.28619	5.63059	5.44287	5.61703	5.20514	0.5	5.9993	0.0234446	1000	4.77305	0.64	0.64	> 64	5.5	NA	NA
N-Lauryl-2-pyrrolidone	2687-96-9	42206	5.42189	5.51423	5.45355	4.97422	3.4922	3.53113	3.02719	0.5	5.92657	1.05512	16.0544	3.135	64	64	64	NA	NA	NA
Phenylmercuric acetate	62-38-4	21150	5.42687	5.0729	4.24602	3.93007	4.0887	4.09046	3.02383	0.5	5.99779	1.44262	1.02284	4.0239	0.064	0.64	0.064	NA	NA	NA
4-Dodecylbenzenesulfonic acid	27176-87-0	27923	5.44857	5.60083	5.55349	5.63019	4.03086	3.76929	3.5264	0.5	5.89647	1.50883	27.4855	3.41335	0.64	64	0.64	NA	NA	NA
Octrizole	3147-75-9	27522	5.45605	5.58173	5.57488	5.5785	5.58461	5.55097	5.43623	0.5	6.00153	0.0116242	1000	5.05194	> 64	> 64	> 64	NA	NA	NA
Heptadecafluorooctanesulfonic acid potassium salt	2795-39-3	37706	5.45718	5.5659	5.1189	4.63418	3.79589	3.61865	3.47434	0.5	5.98605	0.7036	11.4286	3.135	6.144	61.44	6.144	NA	NA	NA
Octhilinone	26530-20-1	25805	5.47337	5.54102	5.55618	5.58208	4.2018	3.68253	3.36076	0.5	5.89878	1.28461	34.9263	3.135	6.656	6.656	> 64	NA	NA	NA
6-chloro-3-[(4-chlorothiophen-2-yl)carbonyl]-5-fluoro-2-oxo-2,3-dihydro-1H-indole-1-carboxamide	135080-03-4	47304	5.48563	4.9647	4.53836	4.37467	4.03788	4.02438	0	0.5	6.00293	0.766552	1.4113	3.95048	0.64	0.64	> 64	NA	NA	NA
3,4,4'-Trichlorocarbanilide	101-20-2	26214	5.50808	4.97142	4.27693	4.21053	4.25817	4.09511	3.80989	0.5	5.99858	1.36266	0.964004	4.07334	0.64	0.64	> 64	NA	NA	NA
Fenamiphos	22224-92-6	24102	5.5442	5.56004	5.31537	5.30843	4.93481	4.49132	4.14791	0.5	5.99115	0.408458	90.9294	3.135	6.4	64	6.4	26.25	12.4	80
Chlorpyrifos	2921-88-2	20458	5.5475	5.06305	4.28732	3.41574	3.28534	3.43441	3.06032	0.5	5.99475	1.05815	2.27937	3.18013	> 64	> 64	> 64	NA	NA	NA
Pyriproxyfen	95737-68-1	32640	5.5478	5.43861	5.14463	4.86752	4.84009	4.70013	4.8067	0.5	6.002	0.738331	1.36723	4.72534	> 64	> 64	> 64	40	23.4	26.1
Oxyfluorfen	42874-03-3	24241	5.57327	5.42466	4.6433	3.994	3.63069	3.62884	3.4595	0.5	6.00133	0.930215	3.64186	3.43383	6.4	6.4	> 64	15	1.9	12
Darbufelone mesylate	139340-56-0	47246	5.59124	5.61938	5.03339	5.48378	4.17318	4.17783	3.86851	0.5	5.99116	0.558533	31.2113	3.135	64	64	> 64	NA	NA	NA
Parathion	56-38-2	21100	5.59218	5.65861	5.54012	5.03443	3.45584	3.63237	3.3643	0.5	5.91981	1.79415	13.4256	3.37217	0.32	0.32	> 64	30.5	2.1	8.6
p,p'-DDD	72-54-8	20373	5.59403	5.57303	3.62456	3.70062	3.67601	3.57159	3.14235	0.5	5.98009	2.07116	1.88154	3.41765	0.064	0.064	> 64	NA	NA	NA
Methoxychlor	72-43-5	20827	5.60452	5.46325	5.58505	5.19425	4.70595	4.00846	3.60518	0.5	5.95467	0.737378	39.0243	3.135	6.368	6.368	> 64	40	0.402	2.63
Dicofol	115-32-2	20450	5.6441	5.62759	5.3014	4.38661	3.82894	3.61207	3.35124	0.5	5.99367	0.815142	10.7913	3.17087	> 64	> 64	> 64	40	7.46	10.3
Kepone (Chlordecone)	143-50-0	20770	5.66938	5.53013	4.73561	4.0449	3.68516	3.63025	4.06326	1	5.98433	1.2045	3.313	3.72744	6.4	64	6.4	NA	NA	NA
N-[4-(benzylamino)-3-cyanoquinolin-2-yl]-4-methoxybenzamide	NOCAS_47374	47374	5.67768	5.65389	5.49399	5.41143	5.1835	4.87794	4.45513	1	5.98695	0.416926	243.24	3.135	> 64	> 64	> 64	NA	NA	NA
Fenthion	55-38-9	20620	5.68511	5.63673	5.4273	5.36235	5.0908	5.10895	4.91908	1	6.00274	0.344506	34.4343	4.35949	0.064	0.064	> 64	40	13.9	15.3
Pyrene	129-00-0	24289	5.71357	5.58024	4.63943	4.51972	4.28316	4.05098	3.59305	1	6.01069	0.802873	4.29237	3.74613	> 64	> 64	> 64	NA	NA	NA
Captafol	2425-06-1	20242	5.73404	5.37943	4.69541	3.83602	4.012	3.95375	3.58661	1	6.00257	1.13007	2.70765	3.74001	64	64	> 64	40	1.59	1.73
Methidathion	950-37-8	20819	5.73745	5.62331	5.47992	5.52413	5.57237	5.38478	4.51971	1	5.98921	0.360249	741.826	3.135	64	> 64	64	16.5	2.06	45.9
Etoxazole	153233-91-1	34586	5.73943	5.16195	4.48409	4.3223	4.37215	3.9104	3.43731	1	6.00713	0.911866	2.29999	3.8255	> 64	> 64	> 64	40	1.59	1.73
Carbosulfan	55285-14-8	23950	5.7571	5.50949	5.04358	4.86289	5.15082	4.43623	3.99605	1	6.00339	0.388437	60.2374	3.135	0.0064	0.0064	64	NA	NA	NA
Vinclozolin	50471-44-8	22361	5.75814	5.00627	3.56047	3.46354	3.31567	3.10833	3.61063	1	6.00702	2.49311	1.18353	3.45965	0.0064	0.0064	> 64	20.5	29.8	37.5
5-fluoro-1-(3-fluorobenzyl)-N-(1H-indol-5-yl)-1H-indole-2-carboxamide	NOCAS_47366	47366	5.76695	5.57415	5.50055	3.83164	3.84224	3.62153	3.50569	1	5.92929	5.47299	6.53662	3.63244	0.064	0.064	64	NA	NA	NA
Ethion	563-12-2	24086	5.77605	5.6156	5.27706	5.04441	4.93403	4.85417	4.0583	1	6.00194	0.412338	99.1939	3.135	> 64	> 64	> 64	NA	NA	NA
Triphenyl phosphate	115-86-6	21952	5.83949	5.62581	5.25383	4.98658	4.16699	3.78179	3.66201	1	5.99823	0.72109	20.5035	3.15671	64	64	> 64	NA	NA	NA
Benz[a]anthracene	56-55-3	23902	5.89286	4.37676	5.21788	5.00914	4.59111	4.58305	3.31723	1	5.99117	0.378224	24.9152	3.135	64	> 64	64	NA	NA	NA
Aldrin	309-00-2	20040	5.97077	5.63871	4.58782	3.88467	3.6033	3.75923	3.24894	1	6.00402	1.50838	3.91747	3.47456	6.4	> 64	6.4	NA	NA	NA
Difenoconazole	119446-68-3	32372	4.05915	5.79198	3.51901	5.15215	3.58843	3.5791	3.51099	5	5.99413	0.3543	1.84185	3.135	0.64	> 64	0.64	40	2.69	3.56
Thiodicarb	59669-26-0	32578	5.53839	5.82757	5.32433	5.33765	4.26994	3.7416	3.51226	5	5.96031	0.890586	28.4463	3.135	6.4	> 64	6.4	14.25	15.6	29.2
Trichlorfon	52-68-6	21389	5.56637	5.69211	5.42032	5.31182	4.77013	4.73241	3.95744	5	5.98508	0.509303	80.1389	3.135	0.064	0.064	64	16.25	NA	0.468
4-Aminoazobenzene	60-09-3	24460	5.63341	5.75048	5.62181	5.48687	4.05608	3.91715	3.22511	5	5.94662	1.20246	31.4303	3.135	64	> 64	64	NA	NA	NA
1,3-Diphenylguanidine	102-06-7	25178	5.66928	5.74043	5.61591	5.60225	5.63279	5.64487	5.5457	5	5.99605	0.101765	16.6346	5.26947	0.064	0.064	> 64	NA	NA	NA
{4-[5-(aminomethyl)-2-fluorophenyl]piperidin-1-yl}(4-bromo-3-methyl-5-propoxythiophen-2-yl)methanone hydrochloride	NOCAS_47381	47381	5.68221	5.67267	5.54351	4.86237	3.72579	3.91887	NA	5	5.93407	2.10446	9.85682	3.78726	0.0006	0.0006	> 64	NA	NA	NA
Hexamethylenetetramine	100-97-0	20692	5.68661	5.77032	5.6034	5.53725	5.51493	5.40898	5.59748	5	5.99561	0.53811	0.52662	5.48016	> 64	> 64	> 64	NA	NA	NA
6-chloro-2-phenyl-8,8a-dihydro-3aH-indeno[1,2-d][1,3]thiazol-3a-ol	NOCAS_47338	47338	5.6867	5.73672	5.49566	5.45083	4.52843	4.08327	3.96051	5	5.97869	0.72446	48.608	3.135	64	> 64	64	NA	NA	NA
p-Bromodiphenyl-ether	101-55-3	23927	5.69623	5.74785	5.55002	5.54184	4.73907	4.02935	3.64818	5	5.9411	0.966489	52.5201	3.135	0.064	0.064	> 64	NA	NA	NA
Heptachlor	76-44-8	20679	5.69978	5.98326	5.23811	4.13156	4.03058	3.97066	3.44322	5	5.9661	3.40442	6.1106	3.80626	> 64	> 64	> 64	NA	NA	NA
Parathion-methyl	298-00-0	20855	5.70928	5.80101	5.52317	5.2519	3.71777	3.66399	3.70246	5	5.93567	1.8522	15.0722	3.55868	> 64	> 64	> 64	40	23.8	26.2
Heptachlor epoxide, isomer B	1024-57-3	24126	5.71539	5.68687	5.47636	5.43899	5.20002	5.14304	5.11308	5	5.99569	0.434472	7.70811	4.86547	> 64	> 64	> 64	NA	NA	NA
Flusilazole	85509-19-9	24235	5.72706	5.67055	5.54513	5.5341	4.57279	3.63375	3.47201	5	5.93741	1.08216	43.2318	3.135	0.064	0.064	64	40	3.67	12.9
3-Pyridinecarbonitrile	100-54-9	26665	5.72895	5.78138	5.61487	5.64959	5.64795	5.65029	5.54224	5	5.99615	0.150245	18.2386	5.29563	> 64	> 64	> 64	NA	NA	NA
Endosulfan	115-29-7	20560	5.73986	5.71738	5.07661	3.83777	3.50807	3.24378	3.47352	5	5.95152	3.04341	6.12266	3.40114	0.064	> 64	0.064	40	0.0118	0.973
Surinabant	288104-79-0	47357	5.76821	5.73594	5.60307	5.43819	5.19718	5.06411	4.76531	5	5.99683	0.363724	610.345	3.135	64	64	> 64	NA	NA	NA
6-{2-[4-(1,2-benzothiazol-3-yl)piperazin-1-yl]ethyl}-4,4,8-trimethyl-3,4-dihydroquinolin-2(1H)-one methanesulfonate	676116-04-4	47271	5.76899	5.72332	5.61188	5.40368	4.48557	4.01316	3.5491	5	5.96068	0.946789	41.2643	3.135	0.064	6.4	0.064	NA	NA	NA
Dieldrin	60-57-1	20453	5.78089	5.81512	5.39336	5.26003	5.11841	5.07463	4.21047	5	5.99369	0.460881	171.139	3.135	0.064	0.064	64	NA	NA	NA
Perfluorooctane sulfonic acid	1763-23-1	31864	5.78427	5.91277	5.27742	5.05902	4.31783	4.28032	3.32997	5	5.99156	0.96379	17.3625	3.24481	0.0064	0.0064	64	28	16	32.9
Fluoranthene	206-44-0	24104	5.79107	5.86789	5.64539	5.04529	4.05303	3.80068	4.82388	5	5.95821	2.74538	9.32716	4.23755	> 64	> 64	> 64	NA	NA	NA
p,p'-DDE	72-55-9	20374	5.79356	5.70948	4.35803	4.20773	3.94442	3.92783	3.67079	5	6.00161	1.59797	2.64284	3.88316	> 64	> 64	> 64	NA	NA	NA
Perfluoroundecanoic acid	2058-94-8	47553	5.79507	5.76822	4.55108	3.94665	3.6256	3.64348	3.19969	5	5.99549	1.42923	4.13845	3.43481	0.0061	0.0061	61.12	NA	NA	NA
Clotrimazole	23593-75-1	29871	5.79566	5.73865	5.40125	4.94873	3.88988	3.89636	3.23286	5	5.98607	0.90766	18.8297	3.135	6.4	> 64	6.4	NA	NA	NA
Sulfluramid	4151-50-2	32646	5.80755	5.83719	5.47865	5.23371	4.322	4.08288	3.24372	5	5.97853	0.914337	31.3995	3.135	0.6176	61.76	0.6176	NA	NA	NA
Tribufos	78-48-8	24174	5.80853	5.72793	5.57996	3.5344	3.25191	3.32871	4.19618	5	5.9436	25	5.31747	3.59294	6.4	> 64	6.4	40	0.118	0.144
methyl 1H-benzimidazol-2-ylcarbamate	10605-21-7	24729	5.81194	5.70176	5.31726	5.31505	5.0594	4.58297	4.89415	5	5.99761	0.668498	6.43085	4.66284	64	64	64	NA	NA	NA
Naled	300-76-5	24209	5.8275	5.69414	5.51274	5.53031	4.87328	4.65878	3.87637	5	5.9758	0.647677	95.7541	3.135	0.0064	0.0064	> 64	40	9.95	11.6
Fast Garnet GBC base	97-56-3	20069	5.83052	5.70932	5.55365	5.50119	3.44776	3.5718	3.76631	5	5.92236	3.29494	14.9249	3.60089	64	64	64	NA	NA	NA
Sodium tetradecyl sulfate	1191-50-0	42416	5.83504	5.79415	5.6197	5.56412	4.7513	4.3297	3.55781	5	5.96289	0.996445	59.4038	3.135	0.0064	0.0064	> 64	NA	NA	NA
Perfluorodecanoic acid	335-76-2	31860	5.85098	5.8656	5.13755	4.60388	4.06107	3.96259	3.16472	5	6.01856	0.777213	14.5674	3.135	> 64	> 64	> 64	NA	NA	NA
2,4-dichloro-1-(4-nitrophenoxy)benzene	1836-75-5	20970	5.8784	5.74165	5.02615	3.93199	3.80066	3.76055	4.03925	5	5.96096	6.12172	5.159	3.88669	0.064	> 64	0.064	NA	NA	NA
1-[(2Z)-3-(2-chloro-3'-methoxybiphenyl-4-yl)prop-2-en-1-yl]azepane hydrochloride (1:1)	NOCAS_47342	47342	5.8847	5.68952	5.60963	5.495	4.98086	4.39361	NA	5	5.98327	0.657338	90.6342	3.135	57.92	57.92	> 64	NA	NA	NA
Perfluorooctanesulfonamide	754-91-6	38939	5.888	5.86491	5.25717	4.63944	3.60449	3.86238	3.65174	5	5.98907	1.67477	7.83623	3.67712	6.4	6.4	6.4	NA	NA	NA
1-Tridecanol	112-70-9	21947	5.89825	5.76049	5.58397	5.34224	3.57089	3.50088	3.54491	5	5.95323	2.14755	15.3737	3.4724	> 64	> 64	> 64	NA	NA	NA
Mercuric chloride	7487-94-7	20811	5.90634	5.84379	5.46827	4.41267	3.59073	3.72202	3.64135	5	5.97658	2.95801	7.76996	3.65268	6.4	6.4	> 64	NA	NA	NA
Endrin	72-20-8	20561	5.92801	5.84971	4.9882	4.94633	3.81165	3.89905	3.7484	5	6.00739	1.05029	8.82517	3.64399	0.0064	0.0064	64	NA	NA	NA
{4-[3-(aminomethyl)phenyl]piperidin-1-yl}{5-[(2-fluorophenyl)ethynyl]furan-2-yl}methanone	725228-45-5	47371	5.95847	5.7135	5.61223	5.4218	4.45311	3.28145	NA	5	5.94697	1.30891	31.5741	3.135	0.64	0.64	> 64	NA	NA	NA
Fenitrothion	122-14-5	32613	5.96689	5.71925	5.59787	5.46151	4.491	3.95797	4.0902	5	5.98423	0.923457	36.9877	3.30868	> 64	> 64	> 64	40	26.3	33.5
Anthracene	120-12-7	23878	5.96933	5.7567	4.34187	3.7787	4.05556	4.36251	4.11863	5	5.99353	2.81077	2.11701	4.08057	> 64	> 64	> 64	NA	NA	NA
Chlordane	57-74-9	20267	5.9774	5.92849	5.2449	4.63155	3.80436	3.81395	3.47888	5	6.0068	1.37428	8.58292	3.58647	0.0064	0.0064	64	NA	NA	NA
Benodanil	15310-01-7	41623	5.99377	5.97952	5.62318	5.66336	4.16023	4.19393	3.36674	5	6.00114	1.1139	39.2902	3.135	6.4	6.4	64	NA	NA	NA
p,p'-DDT	50-29-3	20375	5.9979	5.91223	4.30854	3.74601	3.43691	3.36272	3.28829	5	6.01058	2.09004	3.83005	3.3713	> 64	> 64	> 64	NA	NA	NA
(2-ethyl-4-{[(4-{[4-(4-methoxyphenyl)piperazin-1-yl]methyl}-2-[4-(trifluoromethyl)phenyl]-1,3-thiazol-5-yl)methyl]sulfanyl}phenoxy)acetic acid	444610-91-7	47315	5.99831	5.66712	5.56641	4.69482	4.47288	4.28524	3.99352	5	6.00238	0.981093	9.23183	4.02296	64	64	64	NA	NA	NA
Indoxacarb	173584-44-6	32690	6.00301	5.90851	5.25464	4.02481	3.59988	3.55935	3.4798	5	5.98949	3.11772	6.41104	3.55129	0.0051	0.0051	> 64	12.5	0.307	0.338
7,12-Dimethylbenz(a)anthracene	57-97-6	20510	6.05324	5.87086	5.52879	5.48095	5.01524	4.88733	3.99864	5	5.9971	0.69111	109.795	3.135	6.4	> 64	6.4	NA	NA	NA
Acibenzolar-S-Methyl	135158-54-2	32519	5.65284	5.73135	5.66874	5.59647	5.36844	5.36045	5.36463	10	6.00433	0.228842	1000	4.31922	64	64	64	40	8.05	10.8
6-(5-{[(2S)-2-(4-fluorophenyl)-4-methylpiperazin-1-yl]methyl}furan-3-yl)-1,3-benzoxazol-2-ol hydrochloride hydrate	NOCAS_47349	47349	5.69973	5.65275	5.75488	5.61387	5.30267	4.92442	3.5812	10	5.88054	2.19702	113.921	3.135	6.4	64	6.4	NA	NA	NA
o,p'-DDT	789-02-6	22345	5.70251	5.89274	5.77941	5.18933	4.39923	4.08711	3.84683	10	5.98407	1.0381	24.1347	3.62976	> 64	> 64	> 64	NA	NA	NA
Azobenzene	103-33-3	20123	5.73206	5.66914	5.67084	5.61137	5.21313	4.48474	3.49617	10	5.89586	1.7004	91.6022	3.135	> 64	> 64	> 64	NA	NA	NA
5-(benzylsulfonyl)-2-{[2-(dimethylamino)ethyl](ethyl)amino}-N,N-diethyl-4-(4-phenylpiperidin-1-yl)benzamide	NOCAS_47367	47367	5.74046	5.69862	5.67218	5.56717	4.82351	4.3036	3.46949	10	5.9653	0.785604	72.6091	3.135	0.2432	24.32	0.2432	NA	NA	NA
Phosalone	2310-17-0	24259	5.75759	5.7028	5.97271	4.73118	4.261	4.05712	3.72296	10	5.94149	25	9.76744	4.01683	> 64	> 64	> 64	40	7.93	9.36
Phenol, 2,4-bis(1,1-dimethylpropyl)-	120-95-6	26974	5.80212	5.87074	5.76308	5.65347	5.39541	4.93078	4.37454	10	5.9614	0.861188	175.143	3.135	> 64	> 64	> 64	NA	NA	NA
Tetraconazole	112281-77-3	34956	5.8079	5.97077	5.98238	5.64878	4.90857	4.3573	4.06996	10	5.98747	1.29459	48.5144	3.76629	0.0064	0.0064	63.68	40	26.6	31.5
Ethoprop	13194-48-4	32611	5.82818	5.77557	5.68092	5.55187	4.81345	4.34737	4.18965	10	5.97644	0.756974	76.3339	3.135	> 64	> 64	> 64	1.25	NA	0.119
Fenofibrate	49562-28-9	29874	5.82942	5.80916	5.75186	5.60524	5.18574	4.61782	4.21811	10	5.97109	0.824081	121.372	3.135	0.064	0.064	> 64	NA	NA	NA
Zamifenacin	127308-82-1	47257	5.833	5.81449	5.72589	5.55445	4.9914	4.16862	3.3083	10	5.91293	1.89625	70.3649	3.135	64	> 64	64	NA	NA	NA
3,3',5,5'-Tetrabromobisphenol A	79-94-7	26081	5.83569	5.92482	5.93178	5.55561	4.74837	4.35589	4.27352	10	5.98473	1.37671	28.2505	4.12954	6.112	6.112	> 64	NA	NA	NA
N-[(S)-(3S)-1-azabicyclo[2.2.2]oct-3-yl(phenyl)methyl]-2,6-dichloro-3-(trifluoromethyl)benzamide hydrochloride	NOCAS_47364	47364	5.83739	5.83468	5.78198	5.63939	5.60808	5.08848	4.34022	10	5.92947	1.50951	171.285	3.135	0.0095	0.0095	0.9512	NA	NA	NA
ethyl (2R,3S)-3-amino-2-phenyl-2,3-dihydro-1-benzofuran-2-carboxylate	NOCAS_47362	47362	5.84441	5.73486	5.70789	5.26621	4.94314	5.42946	4.03	10	5.95313	0.905766	56.4649	3.135	> 64	> 64	> 64	NA	NA	NA
Perfluorononanoic acid	375-95-1	31863	5.85005	5.8425	5.80573	5.61339	4.26688	3.91505	3.09574	10	5.96733	1.41605	38.9636	3.135	6.4	6.4	> 64	NA	NA	NA
3-chloro-2-[(3R)-5-chloro-1-(2,4-dimethoxybenzyl)-3-methyl-2-oxo-2,3-dihydro-1H-indol-3-yl]-N-ethyl-N-(pyridin-3-ylmethyl)benzamide hydrochloride	NOCAS_47379	47379	5.85231	5.78388	5.79666	5.40224	5.53517	5.36723	5.38919	10	5.99574	0.627992	3.77837	5.33722	60.42	60.42	> 64	NA	NA	NA
1,1,2,2-Tetrahydroperfluoro-1-decanol	678-39-7	29904	5.85508	5.66737	5.72208	5.62303	5.53554	5.3706	4.59595	10	5.95875	0.644006	407.639	3.135	0.64	0.64	> 64	NA	NA	NA
1-[2-(3,4-dichlorophenoxy)-5-fluorophenyl]-N-methylmethanamine	289716-94-5	47280	5.85598	5.78325	5.86304	5.23738	4.32542	4.11436	3.5887	10	5.98758	0.934241	39.1225	3.135	64	64	> 64	NA	NA	NA
Diphenylamine	122-39-4	21975	5.85985	5.74755	5.82814	4.11152	3.9625	3.86921	4.49558	10	5.95884	7.0431	7.40018	3.88179	6.4	64	6.4	30	29.8	33.9
Reserpine	50-55-5	21237	5.86118	5.86854	5.74284	5.65852	5.04403	4.94827	5.16918	10	5.96963	1.71633	12.5667	5.0223	5.408	> 64	5.408	NA	NA	NA
2-chloro-N-{(S)-phenyl[(2S)-piperidin-2-yl]methyl}-3-(trifluoromethyl)benzamide	742693-38-5	47348	5.86434	5.77769	5.74724	5.65738	5.20414	4.57519	4.46961	10	5.98417	0.701983	147.96	3.135	6.4	64	6.4	NA	NA	NA
Sodium dodecyl sulfate	151-21-3	26031	5.8651	5.81424	5.74548	5.47341	4.98723	4.66362	4.68881	10	5.98884	0.856963	24.512	4.40067	0.0064	64	0.0064	NA	NA	NA
sodium (4-fluoro-2-{[(1S)-1-phenylpropyl]carbamoyl}phenyl)(quinolin-8-ylsulfonyl)azanide	478263-98-8	47372	5.87579	5.83304	5.85306	5.51561	4.55818	4.28056	3.76736	10	5.98902	0.932588	57.376	3.135	0.0061	0.0061	> 64	NA	NA	NA
Triclosan	3380-34-5	32498	5.88622	5.85871	5.85171	5.644	4.78654	4.26688	4.00308	10	5.9774	1.14155	49.8546	3.49885	65.28	65.28	> 64	40	2.25	2.66
Elzasonan	361343-19-3	47277	5.88719	5.80053	5.84171	5.58013	4.76052	4.26571	3.6713	10	5.97161	1.09623	62.6642	3.135	64	64	> 64	NA	NA	NA
Flutamide	13311-84-7	32004	5.88775	5.87659	5.88971	5.61889	4.96217	4.82282	4.05461	10	5.98075	0.876711	111.737	3.135	64	> 64	64	NA	NA	NA
Phosmet	732-11-6	24261	5.88788	5.75561	5.85779	5.61477	5.66034	5.52045	5.0189	10	5.96755	0.577968	1000	3.135	> 64	> 64	> 64	NA	NA	NA
N-[(1-{[2-(diethylamino)ethyl]amino}-7-methoxy-9-oxo-9H-thioxanthen-4-yl)methyl]formamide	155990-20-8	47347	5.88875	5.86896	5.75345	5.65157	5.25195	4.73195	3.80502	10	5.94147	1.54261	107.153	3.135	64	> 64	64	NA	NA	NA
1-Dodecanol	112-53-8	26918	5.89128	5.85049	5.73221	5.63177	3.71666	3.69384	3.48554	10	5.95993	2.28326	20.3243	3.51905	> 64	> 64	> 64	NA	NA	NA
Didecyl dimethyl ammonium chloride	7173-51-5	32537	5.90379	5.90557	5.88099	5.50967	3.71065	3.62772	3.61932	10	5.98103	2.60361	16.9559	3.59111	6.4	64	6.4	NA	NA	NA
Permethrin	52645-53-1	22292	5.90684	5.9024	5.67082	5.55826	5.40663	4.98101	5.23537	10	6.00218	0.800981	11.1546	5.01591	> 64	> 64	> 64	12	2.69	3
Hexaflumuron	86479-06-3	32620	5.93873	5.96398	5.80177	5.63773	5.50443	5.43791	4.83324	10	5.99018	0.639147	506.458	3.135	> 64	> 64	> 64	NA	NA	NA
1-Tetradecanol	112-72-1	26926	5.94432	5.92187	5.87358	5.61058	3.6673	3.57455	3.41975	10	5.98558	2.46694	19.7221	3.45999	0.64	0.64	> 64	NA	NA	NA
Phenanthrene	85-01-8	24254	5.94507	5.89022	5.83841	3.50535	3.72721	4.09818	3.2891	10	5.98343	25	5.55858	3.69804	> 64	> 64	> 64	NA	NA	NA
Haloperidol	52-86-8	34150	5.95347	5.85396	5.93059	5.65815	4.98907	4.71201	4.43676	10	5.99189	1.09943	43.3139	4.17809	6.4	> 64	6.4	NA	NA	NA
Fenoxycarb	72490-01-8	32393	5.9576	5.86937	5.89645	5.58963	4.47486	4.09604	3.71509	10	5.9884	1.32232	37.2265	3.50031	0.064	0.064	> 64	40	8.88	11.8
Tamoxifen citrate salt	54965-24-1	21301	5.95805	6.00184	5.82492	5.01246	3.89594	3.67583	NA	10	5.99775	2.96816	10.9054	3.76571	58.56	58.56	> 64	NA	NA	NA
Retinoic acid	302-79-4	21239	5.95881	5.77534	5.79841	5.57775	4.46882	4.32668	4.41052	10	5.96725	2.10849	16.6043	4.34897	0.0064	6.4	0.0064	NA	NA	NA
Fipronil	120068-37-3	34609	5.96469	5.8424	5.9202	5.65148	5.59281	5.52149	5.16994	10	5.99636	0.486851	1000	3.66226	0.0064	> 64	0.0064	40	4.62	15.5
Diniconazole	83657-24-3	40363	5.97202	5.83876	5.68345	5.59357	4.96807	3.97582	4.28301	10	5.97754	1.02833	38.3483	3.86969	6.4	> 64	6.4	40	2.45	8.09
2,4-Bis(alpha,alpha-dimethylbenzyl)phenol	2772-45-4	29241	6.00085	5.67457	5.74046	5.44619	4.6671	4.29969	3.80035	10	5.98347	0.862254	58.7134	3.135	0.0064	0.0064	> 64	NA	NA	NA
Ketoconazole	65277-42-1	29879	6.00187	5.74388	5.80396	5.61642	5.30081	4.27965	3.5265	10	5.93071	2.08653	85.2234	3.135	0.64	0.64	> 64	NA	NA	NA
Benomyl	17804-35-2	23900	6.03416	6.06515	5.68193	5.58262	5.36085	5.39927	4.3521	10	5.99167	0.688293	286.443	3.135	64	> 64	64	40	0.932	1.08
Chlorobenzilate	510-15-6	20299	6.05055	5.97145	5.87206	5.64283	4.20589	4.07975	3.11425	10	6.0072	1.38609	39.3875	3.135	> 64	> 64	> 64	NA	NA	NA
Dithiopyr	97886-45-8	32379	6.12009	6.03392	6.03658	5.64748	4.72146	4.61186	3.43679	10	6.02144	1.22791	66.4434	3.135	> 64	> 64	> 64	40	4.5	7.77
Fenbuconazole	114369-43-6	32548	6.18399	6.10267	6.07486	5.65062	5.13132	5.26711	4.39391	10	6.02967	0.888972	176.891	3.135	64	> 64	64	40	12.1	23.6
Mirex	2385-85-5	20895	5.34268	5.50053	5.57371	6.05604	5.56361	5.51323	5.58916	50	6.00074	1.85e-15	544.052	5.18162	> 64	> 64	> 64	NA	NA	NA
Triethanolamine dodecylbenzene sulfonate	27323-41-7	27932	5.4335	5.59147	5.54167	5.69119	5.02914	4.01819	4.0403	50	5.84399	25	50.4548	4.02325	57.6	57.6	> 64	NA	NA	NA
Fully acetylated glycerol monoester on 12-hydroxystearic acid (85%); Fully acetylated glycerol monostearate represents (10%)	330198-91-9	47394	5.47867	5.59946	5.59158	5.69272	5.63623	5.58163	5.52841	50	6.00153	1.44e-15	914.447	5.17165	0.032	0.032	> 64	NA	NA	NA
Paclobutrazol	76738-62-0	24242	5.56613	5.76753	5.80094	5.97236	5.33068	5.58095	4.62949	50	5.86571	1.56924	262.476	3.135	64	> 64	64	40	3.2	26.8
Metolachlor	51218-45-2	22448	5.64437	5.70155	5.73529	5.81312	5.62603	5.63298	5.64069	50	6.00538	0.0644086	1000	5.25785	0.064	0.064	> 64	34.5	26.6	33.7
S-Bioallethrin	28434-00-6	39336	5.65162	5.78249	5.75704	5.75512	5.47922	5.62051	5.3898	50	6.00115	0.201288	1000	4.77325	> 64	> 64	> 64	40	0.0423	1.05
N,N,N',N'-Tetrakis(2-Hydroxypropyl)ethylenediamine	102-60-3	26689	5.67297	5.60301	5.71257	5.66912	5.01203	5.39714	5.66077	50	5.99708	0.413999	0.801766	5.35582	> 64	> 64	> 64	NA	NA	NA
4-chloro-2-fluoro-5-{[4-(3-fluorophenyl)-4-{2-[3-(2-methyl-1H-benzimidazol-1-yl)-8-azabicyclo[3.2.1]oct-8-yl]ethyl}piperidin-1-yl]carbonyl}-N-methylbenzenesulfonamide	NOCAS_47311	47311	5.68263	5.78658	5.76908	5.77831	5.62036	5.38277	5.41127	50	5.99948	0.26364	1000	4.55594	> 64	> 64	> 64	NA	NA	NA
Tefluthrin	79538-32-2	32577	5.70007	5.76866	5.7058	5.78602	5.39301	5.28506	5.12848	50	5.99574	0.348477	1000	3.74887	0.064	> 64	0.064	18	0.00416	0.00458
Troglitazone	97322-87-7	23719	5.70056	5.76943	5.65707	5.69406	4.38971	4.10949	3.58618	50	5.95527	1.09822	47.6691	3.135	> 64	> 64	> 64	NA	NA	NA
Tri-allate	2303-17-5	24344	5.71511	5.91153	5.85656	5.89899	5.39163	4.61601	3.99313	50	5.95039	2.19642	86.6539	3.64983	> 64	> 64	> 64	40	24.5	27.2
Etridiazole	2593-15-9	32547	5.71796	5.81131	5.7979	5.83295	5.57073	5.58527	4.58033	50	5.91918	2.13288	207.228	3.135	> 64	> 64	> 64	23.5	3.91	4.31
Dodecylbenzenesulfonic acid, Na salt	25155-30-0	25219	5.72544	5.72075	5.80101	5.99076	4.92317	3.84968	3.23905	50	5.93137	15.0261	50.1978	3.85399	> 64	> 64	> 64	NA	NA	NA
potassium 5-carbamoyl-3-[5'-fluoro-2'-(2,2,3,3,3-pentafluoropropoxy)biphenyl-3-yl]-1,2,4-triazol-1-ide hydrate	NOCAS_47328	47328	5.7283	5.81091	5.71356	5.77766	5.53134	4.96717	5.09386	50	5.91691	25	50.6235	5.02512	0.0064	64	0.0064	NA	NA	NA
Spirodiclofen	148477-71-8	34928	5.74041	5.86061	5.70168	5.72734	4.52558	4.71743	4.25345	50	5.96151	1.40078	23.9809	4.26697	0.64	0.64	> 64	40	1.59	1.72
(1'-ethyl-6,7-dihydro-5H-spiro[furo[2,3-f]indole-3,4'-piperidin]-5-yl)[2'-methyl-4'-(5-methyl-1,3,4-oxadiazol-2-yl)biphenyl-4-yl]methanone hydrochloride	180084-01-9	47320	5.74344	5.81989	5.73634	5.84105	5.55868	4.05965	4.49986	50	5.92533	25	52.6083	4.31872	> 64	> 64	> 64	NA	NA	NA
Chlorethoxyfos	54593-83-8	32344	5.74496	5.76023	5.76392	5.70405	4.53932	5.08674	3.42107	50	5.93869	4.32293	13.1894	4.83175	> 64	> 64	> 64	27.75	NA	4.34
Propylbenzene	103-65-1	42219	5.74546	5.6413	5.70671	5.68785	5.37571	5.53437	5.60907	50	5.99781	0.344829	0.397424	5.47333	> 64	> 64	> 64	NA	NA	NA
Profenofos	41198-08-7	32464	5.75471	6.2631	6.16718	6.03848	4.95337	3.3072	3.04232	50	6.01547	4.50848	56.4175	3.135	0.032	0.032	> 64	40	3.91	8.69
Benfluralin	1861-40-1	23899	5.75888	5.72567	5.81515	5.6972	5.31102	5.03916	4.15919	50	5.93362	0.996716	174.633	3.135	> 64	> 64	> 64	7.5	2.33	4.68
1-Pentadecanol	629-76-5	27270	5.75968	5.961	5.83225	5.79962	5.59357	5.49343	5.29569	50	5.98995	0.457469	1000	3.94354	> 64	> 64	> 64	NA	NA	NA
Dicyclohexyl disulfide	2550-40-5	47628	5.76105	5.81768	5.77608	5.73693	5.65329	5.62449	5.44274	50	6.00097	0.22877	1000	4.85435	> 64	> 64	> 64	NA	NA	NA
2-tert-Butyl-4-ethylphenol	96-70-8	44581	5.76666	5.74726	5.71881	5.85899	5.45408	5.57822	4.88154	50	5.95264	0.702038	549.027	3.135	> 64	> 64	> 64	NA	NA	NA
1-Undecanol	112-42-5	26915	5.76729	6.01162	5.83576	5.70096	3.78687	3.74273	4.92704	50	5.96799	3.12357	18.4416	3.70608	0.064	0.064	> 64	NA	NA	NA
Lindane	58-89-9	20686	5.76845	5.98102	5.79349	5.94019	5.42192	5.20239	4.34839	50	5.95991	1.42585	174.859	3.135	> 64	> 64	> 64	20.75	22	33.7
Forchlorfenuron	68157-60-8	34634	5.77073	5.95671	5.80802	5.81718	5.44375	5.53853	4.49734	50	5.94559	1.45421	216.631	3.135	64	64	64	40	42.6	46.2
Quizalofop-ethyl	76578-14-8	23889	5.77491	5.90041	5.82364	5.91169	5.32588	4.77965	4.39712	50	5.96326	1.38569	84.0957	3.90398	> 64	> 64	> 64	40	1.08	1.22
5HPP-33	105624-86-0	46970	5.77628	5.74589	5.75451	5.76171	5.62442	4.88	4.77641	50	5.91258	6.54482	58.6159	4.78624	0.64	0.64	> 64	NA	NA	NA
5-Nitro-2-furaldehyde semicarbazone	59-87-0	20944	5.78075	5.75642	5.75229	5.76162	5.65194	5.61453	5.24121	50	5.99281	0.306323	1000	4.49396	> 64	> 64	> 64	NA	NA	NA
1'-{2-[2-(3,4-dichlorophenyl)-4-(phenylcarbonyl)morpholin-2-yl]ethyl}-N,N-dimethyl-1,4'-bipiperidine-4'-carboxamide hydrochloride	NOCAS_47353	47353	5.78429	5.82368	5.82992	5.76958	5.23379	4.76494	4.06023	50	5.95018	1.25166	118.914	3.135	60.42	60.42	> 64	NA	NA	NA
N-[(3R)-9-amino-4-oxo-1-phenyl-3,4,6,7-tetrahydro[1,4]diazepino[6,7,1-hi]indol-3-yl]pyridine-3-carboxamide	NOCAS_47291	47291	5.7844	5.7427	5.70173	5.72518	5.6307	5.61504	5.61298	50	6.00278	0.150682	1000	5.09657	6.4	6.4	> 64	NA	NA	NA
Sodium azide	26628-22-8	20121	5.78578	5.92263	5.83092	5.76363	5.6284	5.44986	5.48681	50	5.99991	0.352008	1000	4.46278	0.0064	0.0064	> 64	NA	NA	NA
p-Chloroaniline	106-47-8	20295	5.78589	5.76054	5.74345	5.76415	5.27828	4.42975	4.21343	50	5.91423	3.28506	58.2477	4.18241	0.6496	0.6496	> 64	NA	NA	NA
Octyl gallate	1034-01-1	40713	5.79085	5.87347	5.83577	5.88445	4.6327	4.46808	3.76617	50	5.97208	1.30478	55.123	3.52179	6.4	6.4	6.4	NA	NA	NA
Sodium cetyl sulfate	1120-01-0	42400	5.7931	6.00812	5.91396	5.92301	5.37594	5.00466	4.67756	50	5.9799	1.4268	74.6861	4.34716	0.0032	0.0032	> 64	NA	NA	NA
Tamoxifen	10540-29-1	34187	5.79453	5.76206	5.65069	5.67168	3.83516	3.9255	3.52757	50	5.9356	2.28526	20.7644	3.63834	0.064	0.064	> 64	NA	NA	NA
Captan	133-06-2	20243	5.79603	5.74758	5.72669	5.83763	5.44951	4.26854	3.67365	50	5.92246	2.71585	85.6277	3.135	0.0063	0.0063	> 64	40	1.08	1.19
5-Fluorouracil	51-21-8	20634	5.80323	5.83615	5.90981	5.81506	5.63008	5.29696	4.18997	50	5.94257	2.13352	162.227	3.135	> 64	> 64	> 64	NA	NA	NA
1,2-Diphenylhydrazine	122-66-7	20710	5.80723	5.72258	5.71036	5.69191	5.22436	4.11243	3.41806	50	5.90392	2.2908	78.7916	3.135	> 64	> 64	> 64	NA	NA	NA
2,4-Dinitrotoluene	121-14-2	20529	5.80739	5.82588	5.78597	5.7634	5.56891	5.291	4.21774	50	5.92309	1.98976	165.961	3.135	> 64	> 64	> 64	NA	NA	NA
3-Hydroxyfluorene	6344-67-8	47540	5.81197	5.95722	5.83592	5.97333	5.59589	4.65792	3.76623	50	5.96158	2.59727	97.8069	3.4266	64	64	64	NA	NA	NA
Butralin	33629-47-9	32337	5.8131	5.7739	5.75201	5.79587	4.8904	4.04161	4.67961	50	5.93232	25	48.85	4.33921	0.064	0.064	> 64	40	9.24	10.1
Pentachlorophenol	87-86-5	21106	5.82488	5.93758	5.91653	5.88623	5.59854	5.01349	4.19533	50	5.96704	1.76262	145.87	3.135	0.0033	3.264	0.0033	NA	NA	NA
Novaluron	116714-46-6	34773	5.82677	5.73681	5.8538	5.87539	5.60882	5.1193	4.55924	50	5.95734	1.20935	201.116	3.135	0.0032	0.0032	> 64	0.5	64	79.7
1,2-Benzenedicarboxaldehyde	643-79-8	32514	5.82741	5.92147	5.81763	5.92534	5.24119	4.0395	3.73078	50	5.95175	3.60153	61.9599	3.7018	0.0064	0.0064	> 64	NA	NA	NA
Dicumyl peroxide’-(Dioxydipropane-2,2-diyl)dibenzene)	80-43-3	25017	5.83153	5.80383	5.83455	5.82286	5.6205	5.38114	5.45049	50	5.99556	0.366697	1000	4.32808	0.64	0.64	> 64	NA	NA	NA
1,6-Hexanediol dibenzoate	22915-73-7	47539	5.83493	5.81625	5.69096	5.67534	5.63361	5.48592	5.56755	50	6.00058	0.45247	3.50021	5.46176	> 64	> 64	> 64	NA	NA	NA
4-bromophenyl 1,4-diazabicyclo[3.2.2]nonane-4-carboxylate	298198-52-4	47359	5.8359	5.83156	5.80768	5.82752	5.6543	5.59881	5.32653	50	5.9923	0.405667	1000	4.34148	6.4	6.4	64	NA	NA	NA
2,4,6-Tris(tert-butyl)phenol	732-26-3	21311	5.83848	5.89744	5.93662	5.69673	5.58498	5.40256	4.66613	50	5.94905	1.28398	244.065	3.135	> 64	> 64	> 64	NA	NA	NA
(+)-Sodium L-ascorbate	134-03-2	20105	5.83878	5.8824	5.78371	5.85249	5.29113	5.0481	3.9574	50	5.94059	1.62131	131.53	3.135	64	64	> 64	NA	NA	NA
1,2-Phenylenediamine	95-54-5	25881	5.83965	5.9544	5.9194	5.74023	5.65642	5.45788	5.18523	50	5.97931	0.656743	851.196	3.135	64	> 64	64	NA	NA	NA
N-Phenyl-1,4-benzenediamine	101-54-2	25895	5.84236	5.83885	5.75747	5.72025	5.42625	5.15251	5.24668	50	5.99881	0.514403	71.8375	4.68863	0.64	64	0.64	NA	NA	NA
2-Benzylideneoctanal	101-86-0	26684	5.8439	5.85296	5.7875	5.69114	5.13021	5.22071	5.01438	50	5.98881	0.766662	28.7597	4.79871	> 64	> 64	> 64	NA	NA	NA
9-Phenanthrol	484-17-3	47592	5.84614	5.84609	5.83987	5.72143	5.40501	4.70546	4.02974	50	5.94979	1.38625	118.833	3.135	6.4	6.4	64	NA	NA	NA
(1R)-1-[(ethoxycarbonyl)oxy]ethyl 1-{[5-(5-chlorothiophen-2-yl)-1,2-oxazol-3-yl]methyl}-2-{[1-(propan-2-yl)piperidin-4-yl]carbamoyl}-1H-indole-5-carboxylate hydrochloride	NOCAS_47377	47377	5.84809	5.86429	5.87274	5.76288	4.76181	4.58878	3.70806	50	5.97543	1.13906	78.2001	3.135	60.42	60.42	> 64	NA	NA	NA
Dibutyl sebacate	109-43-3	41847	5.85059	5.86875	5.86441	5.67508	5.05102	5.14727	4.78531	50	5.98023	1.16217	26.9816	4.68394	> 64	> 64	> 64	NA	NA	NA
Tris(1,3-dichloro-2-propyl) phosphate (TDCPP)	13674-87-8	26261	5.85205	5.85805	5.82858	5.76679	5.38672	4.98381	3.62769	50	5.93027	2.30907	116.574	3.135	64	64	64	NA	NA	NA
tert-Butylhydroquinone	1948-33-0	20220	5.85277	5.84659	5.95788	5.80834	5.61655	5.41215	5.0333	50	5.97785	0.793003	522.196	3.135	0.064	64	0.064	NA	NA	NA
1-{2-[(5-chloropyridin-2-yl)amino]-2-oxoethyl}-5-(2-methoxyethoxy)-N-[1-(propan-2-yl)piperidin-4-yl]-1H-pyrrolo[2,3-c]pyridine-2-carboxamide acetate	NOCAS_47385	47385	5.85357	5.83705	5.81926	5.77363	4.97797	4.12869	5.18541	50	5.94171	25	47.4606	4.74263	> 64	> 64	> 64	NA	NA	NA
Lovastatin	75330-75-5	20784	5.85427	5.82937	5.79606	5.82652	5.65158	5.23124	5.05805	50	5.98138	0.612269	725.024	3.135	0.64	6.4	0.64	NA	NA	NA
Pyrimethamine	58-14-0	21217	5.85567	5.91207	6.02228	5.66947	5.65651	5.4304	4.90868	50	5.96516	0.994831	367.846	3.135	> 64	> 64	> 64	NA	NA	NA
Fluoxastrobin	361377-29-9	34625	5.86036	5.93529	6.05085	6.06602	5.65331	5.5951	5.11999	50	5.9852	1.22991	381.949	3.135	6.4	6.4	6.4	40	0.173	0.187
Dibutyl hexanedioate	105-99-7	21866	5.86118	5.82682	5.79903	5.75589	5.27289	3.38227	3.38146	50	5.93321	8.52373	58.4928	3.35075	> 64	> 64	> 64	NA	NA	NA
Pentachloropyridine	2176-62-7	22179	5.866	5.8092	5.8289	5.82172	5.60247	5.47675	5.58603	50	5.99904	0.335782	267.529	4.98314	> 64	> 64	> 64	NA	NA	NA
Piperonyl butoxide	51-03-6	21166	5.86642	5.85559	5.79935	5.86017	5.48364	5.42965	5.40513	50	5.9977	0.521923	76.9279	4.97655	6.464	6.464	6.464	40	9.59	11.3
1-[(3S)-4-[{[3,5-bis(trifluoromethyl)phenyl]carbonyl}(methyl)amino]-3-(3,4-dichlorophenyl)butyl]-4-cyclohexyl-1-azoniabicyclo[2.2.2]octane methanesulfonate	203942-49-8	47288	5.86681	6.12161	5.97007	5.76443	3.95878	3.9748	3.5596	50	6.00165	2.52654	22.8368	3.73719	64	64	> 64	NA	NA	NA
4,4'-sulfonylbis[2-(prop-2-en-1-yl)phenol]	41481-66-7	47598	5.86718	5.87849	5.89776	5.89039	5.39101	5.0979	4.49083	50	5.97453	1.06048	189.59	3.135	> 64	> 64	> 64	NA	NA	NA
Chloramben	133-90-4	20262	5.86952	5.89511	5.87778	5.89509	5.45953	5.58	5.30478	50	5.98982	0.516856	596.463	4.17154	> 64	> 64	> 64	NA	NA	NA
Farglitazar	196808-45-4	47310	5.87311	5.89035	5.92151	6.18537	4.94688	4.73347	4.4762	50	5.99072	3.59216	39.0175	4.56609	6.4	64	6.4	NA	NA	NA
(5S,8S)-5-(3,4-dichlorophenyl)-8-(methylamino)-5,6,7,8-tetrahydronaphthalene-2-sulfonamide	291305-06-1	47295	5.87486	5.84011	5.88441	5.84317	5.40053	4.42068	3.61674	50	5.95289	2.25203	90.3004	3.22038	> 64	> 64	> 64	NA	NA	NA
Propetamphos	31218-83-4	32470	5.87611	5.87713	5.75436	5.70938	4.95195	5.45135	3.98301	50	5.94725	0.605012	241.281	3.135	> 64	> 64	> 64	35	NA	1.16
Bronopol	52-51-7	24652	5.87735	5.92601	5.93084	5.84176	5.65231	5.5599	4.94496	50	5.96717	1.28687	317.594	3.135	> 64	> 64	> 64	NA	NA	NA
3,3,4,4,5,5,6,6,7,7,8,8,8-Tridecafluorooctyl methacrylate	2144-53-8	47558	5.87886	5.83851	5.84212	5.7345	5.60139	5.45024	5.57263	50	5.99861	0.480114	23.0466	5.31821	0.0064	0.0064	> 64	NA	NA	NA
Dibenzofuran	132-64-9	21993	5.88367	5.90135	5.93111	5.87185	5.61406	5.09529	3.6544	50	5.95234	2.95553	125.93	3.135	64	64	> 64	NA	NA	NA
Lactofen	77501-63-4	24160	5.88553	5.94481	5.80107	5.85734	5.23566	5.24556	4.88686	50	6.00167	0.683976	137.803	4.08269	> 64	> 64	> 64	40	0.169	0.314
Chlorpromazine hydrochloride	69-09-0	24827	5.88587	5.86835	5.81716	5.71141	4.46549	3.85048	3.06665	50	5.96352	1.69288	46.3447	3.135	0.0064	0.0064	> 64	NA	NA	NA
Clorophene	120-32-1	20154	5.88588	5.86814	5.83479	5.73122	5.14989	4.62364	3.79469	50	5.94922	1.36632	92.0159	3.135	64.64	64.64	> 64	40	6.99	8.25
3-(4-{[1-(3-ethoxyphenyl)-2-(4-methylphenyl)-1H-imidazol-4-yl]carbonyl}piperazin-1-yl)naphthalene-1-carboxylic acid	954397-95-6	47337	5.88623	5.86309	5.81905	5.83723	4.83565	4.42449	3.94008	50	5.9744	1.2769	57.8622	3.56592	0.64	0.64	> 64	NA	NA	NA
4-Chloro-o-phenylenediamine	95-83-0	20283	5.89084	5.8475	5.90595	5.84708	5.36322	5.03257	5.01208	50	5.97381	1.46232	39.0453	4.87227	6.4	6.4	> 64	NA	NA	NA
Isopropalin	33820-53-0	24157	5.89382	5.89774	5.86829	5.72522	5.46642	5.13964	4.95941	50	5.99335	0.59938	493.597	3.135	64	64	> 64	NA	NA	NA
4-Octylphenol	1806-26-4	22312	5.89398	5.89593	5.76188	5.70415	3.7519	3.91895	3.83531	50	5.95646	4.2745	15.7528	3.83428	> 64	> 64	> 64	NA	NA	NA
Folpet	133-07-3	21385	5.89504	5.98285	5.57325	5.84124	5.53305	5.54649	5.08981	50	6.0027	0.44475	1000	3.63603	> 64	> 64	> 64	40	7.58	8.88
Celecoxib	169590-42-5	22777	5.89771	5.9194	5.80345	5.80607	4.7022	4.52521	4.21654	50	5.97726	1.6183	30.3147	4.2051	64	> 64	64	NA	NA	NA
Allethrin	584-79-2	35180	5.90151	5.90793	5.87141	5.86096	5.64411	5.58699	5.22862	50	5.98225	0.665407	1000	3.23377	> 64	> 64	> 64	40	3.55	6.57
Oryzalin	19044-88-3	24238	5.90191	5.91139	5.83952	5.71848	5.2658	4.95401	4.55523	50	5.98972	0.696133	220.653	3.135	> 64	> 64	> 64	40	9.95	11.7
(3R,4S)-3-[4-(4-fluorophenyl)-4-hydroxypiperidin-1-yl]-3,4-dihydro-2H-chromene-4,7-diol	171866-31-2	47264	5.90396	6.11489	6.206	6.176	5.47833	4.39444	4.50188	50	6.03667	25	51.4457	4.45458	> 64	> 64	> 64	NA	NA	NA
Amiodarone HCl	19774-82-4	37185	5.90466	5.96352	5.8248	5.71576	4.41023	3.84502	3.79866	50	5.97993	1.73112	31.865	3.65181	4.832	4.832	> 64	NA	NA	NA
Fenpropathrin	39515-41-8	24002	5.90552	5.80705	5.76806	5.92597	5.22142	5.22473	4.67836	50	5.98528	0.734746	282.73	3.135	6.4	> 64	6.4	16.75	0.295	0.324
Tebuconazole	107534-96-3	32113	5.90693	5.92572	5.8576	5.80941	5.25814	5.20702	4.06719	50	5.95896	1.35133	143.569	3.135	> 64	> 64	> 64	NA	NA	NA
2-Hydroxy-4-(octyloxy)benzophenone	1843-05-6	27441	5.91309	5.97533	5.91662	5.9454	5.61285	5.56227	5.63736	50	5.98283	2.93647	19.2065	5.59798	0.64	0.64	> 64	NA	NA	NA
1-[(3S,4R)-3-(biphenyl-4-ylmethyl)-4-hydroxy-3,4-dihydro-2H-chromen-7-yl]cyclopentanecarboxylic acid	158081-99-3	47308	5.91364	5.82728	5.76938	5.89542	5.16162	4.24836	4.17706	50	5.94679	4.51722	52.8346	4.15395	64	64	> 64	NA	NA	NA
2-Methyl-5-nitroaniline	99-55-8	20959	5.92746	5.42165	5.8058	5.8973	5.12819	5.57952	5.66177	50	5.99457	0.352284	2.3535	5.39943	> 64	> 64	> 64	NA	NA	NA
TCMTB	21564-17-0	32647	5.9319	5.84343	5.81395	5.78379	4.11879	3.48001	3.39624	50	5.97238	1.82906	33.9807	3.19357	0.64	0.64	0.64	40	0.361	0.432
Cyprodinil	121552-61-2	32359	5.9334	5.88315	5.95821	5.85851	5.32218	5.00768	3.99993	50	5.97183	1.45848	132.192	3.135	6.4	6.4	> 64	40	9.24	10.3
Methomyl	16752-77-5	22267	5.93605	5.95275	6.0774	5.92591	5.19041	4.64673	3.38826	50	5.97831	2.10043	91.5721	3.135	0.64	0.64	6.4	1.25	15.3	41.4
4-Chlorobenzotrichloride	5216-25-1	27593	5.93969	5.92907	5.96886	5.8961	5.64546	4.93292	3.10937	50	5.95846	4.36753	111.5	3.135	> 64	> 64	> 64	NA	NA	NA
Picoxystrobin	117428-22-5	47542	5.94595	5.82803	5.92235	5.88905	4.96808	4.26304	4.61421	50	5.964	25	48.6122	4.45485	6.4	64	6.4	NA	NA	NA
Fenaminosulf	140-56-7	40371	5.95327	5.88421	5.79493	5.85805	4.71889	3.8975	3.50158	50	5.97284	1.70067	54.8207	3.20213	> 64	> 64	> 64	NA	NA	NA
4-Nonylphenol, branched	84852-15-3	29055	5.95586	5.94664	5.87768	5.85789	4.86423	4.20431	3.368	50	5.98202	1.70581	66.5853	3.135	0.064	0.064	> 64	NA	NA	NA
3-(1-{3-[(3S)-1-benzoyl-3-(3,4-dichlorophenyl)piperidin-3-yl]propyl}-4-phenylpiperidin-4-yl)-1,1-dimethylurea	264618-44-2	47341	5.95794	5.67372	5.68703	5.74026	5.62414	5.35083	5.62802	50	5.99948	0.560175	2.35579	5.49214	0.016	0.016	16	NA	NA	NA
Docusate sodium	577-11-7	22959	5.95817	5.97755	5.92679	5.93329	4.6481	4.05396	3.27685	50	5.99281	1.76312	57.1381	3.135	> 64	> 64	> 64	NA	NA	NA
2,4-Di-tert-butylphenol	96-76-4	26602	5.96641	5.97375	5.99281	5.88085	5.61553	5.50393	4.44972	50	5.97922	2.08931	186.489	3.135	64	64	64	NA	NA	NA
1,2,4,5-Tetrachlorobenzene	95-94-3	24320	5.96666	5.97539	6.06606	6.10718	5.34047	4.82804	3.81768	50	6.00922	1.82976	110.424	3.135	> 64	> 64	> 64	NA	NA	NA
Thiobencarb	28249-77-6	24337	5.9673	5.98402	5.97062	5.9518	5.43629	4.48317	4.47783	50	5.98862	24.2878	51.118	4.46464	> 64	> 64	> 64	40	3.91	13.2
Imazapic	104098-48-8	34270	5.9773	6.06205	6.0364	6.22987	5.44798	4.31407	3.53781	50	6.03233	2.94914	79.563	3.38062	0.064	> 64	0.064	0	NA	NA
Diazinon	333-41-5	20407	5.97981	5.94469	5.84206	5.86229	5.33026	4.11885	3.59939	50	5.96613	2.91327	70.9241	3.49912	> 64	> 64	> 64	40	NA	NA
2-Methyl-4,6-dinitrophenol	534-52-1	22053	5.98273	5.90815	5.87527	5.82444	5.64995	5.66417	4.85298	50	5.96053	1.82822	257.34	3.135	0.64	6.4	0.64	NA	NA	NA
1,3-Dinitrobenzene	99-65-0	24065	5.98917	5.98296	6.04444	6.04461	5.60012	5.16443	3.52878	50	5.98762	3.39489	124.075	3.135	> 64	> 64	> 64	NA	NA	NA
Pyraclostrobin	175013-18-0	32638	5.99542	5.88718	5.8339	5.88556	5.21191	4.92583	4.43285	50	5.99272	1.04104	97.5832	3.73953	0.64	0.64	> 64	40	0.122	0.138
Tebupirimfos	96182-53-5	32482	5.99547	6.01214	5.88917	5.75655	4.50503	3.66163	3.55767	50	5.99422	1.69524	46.5067	3.135	> 64	> 64	> 64	4	8.64	9.61
4-Hexylresorcinol	136-77-6	20699	6.00056	5.89378	5.83492	5.8354	5.59993	5.03064	4.47147	50	5.97427	1.2854	181.22	3.135	64	64	> 64	NA	NA	NA
Terbuthylazin	5915-41-3	27608	6.00176	5.99246	5.96477	5.95377	5.64689	5.58306	5.22035	50	6.00386	0.861923	648.19	3.135	0.64	0.64	> 64	NA	NA	NA
Thiram	137-26-8	21332	6.00225	6.0193	6.05914	6.12543	5.55234	5.36352	5.1346	50	6.01665	2.34047	48.9392	5.17242	0.0064	> 64	0.0064	40	0.00136	NA
1-Hydroxypyrene	5315-79-7	38298	6.00413	5.88031	5.83735	5.7506	3.71546	3.80365	3.86871	50	5.97725	4.44582	16.0375	3.74946	64	64	> 64	NA	NA	NA
Dichloran	99-30-9	20426	6.01183	5.89715	5.92638	5.72958	4.94075	4.91569	4.9611	50	5.98653	3.1367	14.3559	4.94096	64	> 64	64	35	34.1	59.7
Bensulide	741-58-2	32329	6.01592	5.96079	5.96183	5.93727	4.36094	3.54792	3.67469	50	5.98739	25	49.0595	3.64589	> 64	> 64	> 64	40	6.87	10.2
Pentamidine isethionate salt	140-64-7	23796	6.03584	6.06224	5.99973	5.89396	5.4422	5.04888	4.25231	50	6.00758	1.43069	148.865	3.135	> 64	> 64	> 64	NA	NA	NA
(2S,3S)-N-[2-methoxy-5-(trifluoromethoxy)benzyl]-2-phenylpiperidin-3-amine	145742-28-5	47251	6.0425	5.81514	5.67828	5.67359	5.38761	4.70685	4.55077	50	5.98886	0.719907	185.41	3.135	64	64	> 64	NA	NA	NA
Thiazopyr	117718-60-2	32488	6.04733	5.89166	5.99861	5.98375	4.79764	4.4043	3.61195	50	6.00928	1.38918	73.1752	3.135	> 64	> 64	> 64	40	24.5	32.7
Fluazinam	79622-59-6	32551	6.048	6.16592	5.80575	6.15229	3.60518	3.85114	3.22917	50	6.01498	7.88754	31.5905	3.5375	0.64	0.64	> 64	40	0.244	0.846
Diclofop-methyl	51338-27-3	32605	6.06361	6.73673	6.00164	5.91665	5.561	5.39036	4.61932	50	6.02144	1.45903	220.978	3.135	> 64	> 64	> 64	40	0.973	3.42
Diphenylenemethane	86-73-7	24105	6.06709	6.06317	6.03261	5.91929	4.39808	4.01689	3.49868	50	6.02583	1.91674	39.1795	3.50672	> 64	> 64	> 64	NA	NA	NA
Triclopyr	55335-06-3	32497	6.0672	6.09936	6.12969	6.07553	5.61015	5.48369	4.06229	50	6.01783	2.79793	155.969	3.135	> 64	> 64	> 64	10	NA	2.07
Dichlorvos	62-73-7	20449	6.07142	6.11831	5.84481	5.86947	5.05217	4.40487	3.30324	50	5.99094	2.01643	80.4432	3.135	> 64	> 64	> 64	18	19.5	50
4-(1,1,3,3-Tetramethylbutyl)phenol	140-66-9	22360	6.0869	6.01325	6.03867	5.96899	5.52527	4.61734	3.54082	50	6.00812	2.44761	100.754	3.135	0.0064	0.0064	> 64	NA	NA	NA
Azinphos-methyl	86-50-0	20122	6.0871	6.12258	6.03525	5.95415	5.60965	5.49232	3.90492	50	6.00934	2.10405	170.426	3.135	64	> 64	64	40	0.307	9.29
Boscalid	188425-85-6	34392	6.08841	6.00022	5.75222	5.68084	4.94049	5.2139	5.3895	50	6.0027	2.22676	9.83162	5.17535	6.4	6.4	> 64	40	1	1.13
Dibutyl phthalate	84-74-2	21781	6.08873	6.08582	5.60606	5.99063	4.66909	5.62397	5.42281	50	5.97888	25	20.8803	5.24265	> 64	> 64	> 64	40	0.198	1.46
Fenarimol	60168-88-9	32390	6.141	6.16607	6.0693	5.92347	5.21134	3.58367	3.31682	50	6.02897	4.49237	59.7696	3.32351	64	> 64	64	40	0.303	14.6
2,2-Bis(4-hydroxyphenyl)-1,1,1-trichloroethane (HPTE)	2971-36-0	22325	6.15932	6.15294	6.10302	6.0087	5.25454	4.60739	4.12049	50	6.04189	1.96441	66.8643	3.92225	0.64	0.64	64	40	11.4	24.7
Nitrapyrin	1929-82-4	24216	5.36464	5.48333	5.30336	5.46721	5.92187	5.53697	4.05008	100	5.79801	23.7588	107.65	4.05219	> 64	> 64	> 64	0	NA	NA
Chlorendic acid	115-28-6	20268	5.71355	5.85206	5.8197	5.83878	5.76279	5.64618	5.4506	100	5.99359	0.314075	1000	4.78634	0.64	0.64	> 64	NA	NA	NA
1,2-Benzisothiazolin-3-one	2634-33-5	32523	5.71709	5.71036	5.73008	5.73898	5.68675	5.49684	5.48168	100	5.99967	0.174624	1000	4.90364	> 64	> 64	> 64	NA	NA	NA
Prometon	1610-18-0	22341	5.72101	5.82617	5.84362	5.75103	5.87336	5.61447	5.52744	100	6.0017	0.16391	1000	5.23303	0.0064	0.0064	> 64	0	NA	0.0516
Chlorpropham	101-21-3	20764	5.74802	5.77388	5.8956	5.94835	5.82196	4.79213	4.32483	100	5.94873	13.578	60.71	4.77906	0.064	0.064	64	33.25	59.7	70.9
4,4’,4"-Ethane-1,1,1-triyltriphenol	27955-94-8	37712	5.76162	6.01398	5.90609	5.91324	5.87135	5.39079	5.18518	100	5.964	4.40317	79.3063	5.17602	> 64	> 64	> 64	NA	NA	NA
Dodecyl trimethyl ammonium chloride	112-00-5	26900	5.7642	6.01751	5.87647	5.9021	5.75864	5.64508	4.5253	100	5.95414	2.77767	199.426	3.135	6.4	6.4	64	NA	NA	NA
Ethoxyquin	91-53-2	20582	5.77848	5.73767	5.76953	5.78272	5.71446	5.61397	5.16741	100	5.97579	0.473207	1000	3.87508	64	64	64	NA	NA	NA
Imidacloprid	138261-41-3	32442	5.78016	6.01989	6.06599	6.0753	5.96149	5.54393	4.86289	100	5.99199	4.74731	111.259	4.79605	0.0064	0.0064	> 64	0	NA	NA
Ethylene glycol	107-21-1	20597	5.79053	5.77405	5.77212	5.77614	5.72074	5.63445	5.64753	100	5.99665	0.152144	1000	5.20985	0.0643	0.0643	> 64	NA	NA	NA
Simvastatin	79902-63-9	23581	5.79317	5.92663	6.00446	5.83693	5.69961	5.39092	4.66899	100	5.96432	1.57684	226.49	3.135	0.0064	0.0064	0.64	NA	NA	NA
4-Chlorotoluene	106-43-4	24814	5.79623	5.7428	5.72051	5.76698	5.80181	5.63212	5.37153	100	5.99316	0.253081	1000	4.81484	> 64	> 64	> 64	NA	NA	NA
Fenoxaprop-ethyl	66441-23-4	32392	5.82677	6.0419	6.00167	5.9731	5.67693	5.40158	5.18428	100	5.98802	1.67367	76.3163	5.0345	> 64	> 64	> 64	40	1.63	2.59
2-Hydroxybutanedioic acid	6915-15-7	27640	5.82886	5.81998	5.80435	5.80612	5.83126	5.60754	5.57499	100	5.9967	0.244959	1000	5.08061	0.64	0.64	> 64	NA	NA	NA
Myclobutanil	88671-89-0	24315	5.83154	5.77279	5.79819	5.86388	5.6763	5.55288	4.7991	100	5.93552	1.72384	260.345	3.135	64	> 64	64	30	36.2	39.8
Dimethyl sulfate	77-78-1	24055	5.83215	5.97337	6.0319	5.92088	5.97663	5.27728	5.6063	100	5.97877	25	61.5443	5.44409	> 64	> 64	> 64	NA	NA	NA
2-Mercaptobenzothiazole	149-30-4	20807	5.83467	5.80959	5.80369	5.7637	5.68749	5.58674	5.56991	100	5.99816	0.232967	1000	4.98762	64	64	64	NA	NA	NA
Formetanate hydrochloride	23422-53-9	32405	5.8479	6.01417	5.99682	5.93147	5.73279	5.59398	5.46543	100	5.98762	1.27917	62.8006	5.37002	> 64	> 64	> 64	3.5	NA	1.26
Potassium perfluorohexanesulfonate	3871-99-6	37709	5.85214	5.86561	5.87181	5.85324	5.76197	5.54688	5.30722	100	5.97388	0.677637	1000	3.46249	64	64	64	NA	NA	NA
1,4-Benzenediol, 2,5-bis(1,1-dimethylethyl)-	88-58-4	41248	5.85369	5.9298	5.72597	5.78628	5.70374	4.8465	3.47584	100	5.93543	3.23523	112.738	3.135	6.4	64	6.4	NA	NA	NA
Benzophenone	119-61-9	21961	5.86019	6.00575	5.94418	5.89204	5.79025	5.65974	4.6484	100	5.96549	2.61351	208.822	3.135	64	64	> 64	NA	NA	NA
Hexaconazole	79983-71-4	34653	5.86282	5.78392	5.70626	5.99042	5.80774	4.6519	4.08515	100	5.94126	4.87356	84.237	4.07181	0.0064	0.0064	> 64	40	8.17	18.8
Diethyl sulfate	64-67-5	24045	5.86552	5.84565	5.83057	5.88497	5.87846	4.9797	5.42156	100	5.94361	25	54.9853	5.20904	0.0064	0.0064	0.0064	NA	NA	NA
(2E)-3-(4-fluorophenyl)-N-(4-{2-[7-(5-methyl-1,2,4-oxadiazol-3-yl)-1,2,4,5-tetrahydro-3H-3-benzazepin-3-yl]ethyl}cyclohexyl)prop-2-enamide hydrochloride	NOCAS_47325	47325	5.86689	5.832	5.81683	5.86114	5.74299	5.60046	5.59184	100	6.00051	0.295556	1000	4.95087	> 64	> 64	> 64	NA	NA	NA
Nalpha-[(3R)-3-(1,3-benzodioxol-5-yl)-3-{[(6-methoxynaphthalen-2-yl)sulfonyl]amino}propanoyl]-4-{[(2R,6S)-2,6-dimethylpiperidin-1-yl]methyl}-N-methyl-N-propan-2-yl-D-phenylalaninamide hydrochloride	NOCAS_47351	47351	5.87031	5.80306	5.84585	5.73164	5.76176	5.42669	4.98775	100	5.94467	1.05024	404.98	3.135	> 64	> 64	> 64	NA	NA	NA
Perfluoroheptanoic acid	375-85-9	37303	5.87132	5.8542	5.88417	5.82653	5.74025	5.4183	5.56519	100	5.9957	0.391632	1000	4.54073	> 64	> 64	> 64	NA	NA	NA
Etofenprox	80844-07-1	32610	5.87468	5.8787	5.90598	5.71465	5.81385	5.38534	5.47247	100	5.94442	25	52.2355	5.43423	> 64	> 64	> 64	NA	NA	NA
Trifloxystrobin	141517-21-7	32580	5.87714	5.87014	5.70857	5.82408	5.92285	4.15945	3.43276	100	5.93924	9.2548	90.8383	3.42513	6.4	64	6.4	40	0.173	0.266
Triglycidyl isocyanurate	2451-62-9	26262	5.8807	5.82544	5.84283	5.88572	5.86274	5.42204	5.64719	100	5.98923	0.351652	1000	4.86594	> 64	> 64	> 64	NA	NA	NA
Nicotine	54-11-5	20930	5.88194	5.82949	5.8347	5.87466	5.86583	5.37772	5.56443	100	5.98642	0.415638	1000	4.57388	64	> 64	64	NA	NA	NA
2',6-difluoro-5'-[3-(2-hydroxypropan-2-yl)imidazo[1,2-b][1,2,4]triazin-7-yl]biphenyl-2-carbonitrile	NOCAS_47330	47330	5.88258	5.78771	5.71116	5.79579	5.81606	5.65853	5.04554	100	5.92523	1.94052	300.517	3.135	64	> 64	64	NA	NA	NA
Tridemorph	24602-86-6	41376	5.88705	5.93871	5.8352	5.84943	5.73311	5.49126	4.26174	100	5.94208	2.73812	174.393	3.135	> 64	> 64	> 64	NA	NA	NA
N-{trans-4-[(2R)-2-fluoro-2-(2-fluorophenyl)ethoxy]cyclohexyl}-5H-pyrazolo[3,4-d]pyrimidin-4-amine	NOCAS_47334	47334	5.8872	5.83722	5.82475	5.67537	5.67257	5.24583	5.40337	100	5.99511	0.43242	234.21	4.624	64	64	64	NA	NA	NA
N-[1-{2-[(2R)-2-(3,4-dichlorophenyl)-5-oxo-4-phenylmorpholin-2-yl]ethyl}-4-(3-fluorophenyl)piperidin-4-yl]acetamide butanedioate	NOCAS_47387	47387	5.889	5.91027	5.85097	5.88121	5.81777	5.52485	5.01826	100	5.9623	1.42391	327.715	3.135	> 64	> 64	> 64	NA	NA	NA
Chlorthal-dimethyl	1861-32-1	24000	5.89166	5.95458	5.77899	5.82924	5.7474	5.5583	5.42425	100	5.99391	0.450655	1000	4.36591	> 64	> 64	> 64	NA	NA	NA
Phorate	298-02-2	32459	5.89817	5.86916	5.79914	5.75911	5.67834	5.55024	5.20535	100	5.98973	0.501801	1000	3.75716	> 64	> 64	> 64	NA	NA	NA
Bisphenol B	77-40-7	22442	5.90048	5.8055	5.90401	5.74245	5.87087	5.13962	4.74306	100	5.93888	4.83975	87.1189	4.72436	64	64	> 64	NA	NA	NA
1-{(1S,4R)-4-[3-(4-fluorophenoxy)phenoxy]cyclopent-2-en-1-yl}-1-hydroxyurea	179465-71-5	47303	5.90244	6.14383	6.16685	6.16497	5.89369	5.05014	4.86349	100	6.03438	5.28106	72.9067	4.86402	> 64	> 64	> 64	NA	NA	NA
ethyl 4-(4-{[(2S)-2-hydroxy-3-{4-hydroxy-3-[(methylsulfonyl)amino]phenoxy}propyl]amino}cyclohexyl)benzoate hydrochloride	NOCAS_47389	47389	5.91092	5.87914	5.76661	5.76758	5.69912	5.56826	5.47813	100	6.00025	0.34531	1000	4.64543	0.0598	0.0598	> 64	NA	NA	NA
Cyazofamid	120116-88-3	34492	5.91184	5.91034	5.88173	6.02214	5.83527	5.29079	4.91387	100	5.97711	7.42793	60.5112	5.25742	0.64	6.4	0.64	40	2.41	3.51
1,3-dichloro-6,7,8,9,10,12-hexahydroazepino[2,1-b]quinazoline hydrochloride (1:1)	149062-75-9	47259	5.91342	5.87825	5.72322	5.79685	5.67405	5.53978	4.82192	100	5.9399	1.54659	269.135	3.135	32	> 64	32	NA	NA	NA
Carbofuran	1563-66-2	20249	5.91581	5.91945	5.83934	5.88892	5.74684	5.38528	4.53715	100	5.96119	1.90197	197.867	3.135	0.0064	0.0064	6.4	NA	NA	NA
4,4'-methylenebis(N,N-dimethylaniline)	101-61-1	20869	5.91681	5.79636	5.80584	5.85594	5.74412	5.16693	5.0381	100	5.94086	4.49355	66.3143	5.04065	> 64	> 64	> 64	NA	NA	NA
PK 11195	85532-75-8	41097	5.9184	5.93379	5.9859	5.96711	6.11009	5.55497	5.42521	100	5.99407	25	95.2211	5.42628	0.0041	0.0041	40.64	NA	NA	NA
Malathion	121-75-5	20791	5.92509	6.01249	5.79475	5.98021	5.79817	5.59422	5.28095	100	5.98371	1.03385	570.372	3.135	64	64	64	40	9.95	23.5
Diisobutyl phthalate	84-69-5	22522	5.9273	5.93507	5.89831	5.95055	6.11933	5.58416	5.42796	100	5.98693	25	96.3125	5.42562	64	64	64	NA	NA	NA
Diisobutyl adipate	141-04-8	36690	5.93435	5.89162	5.73074	5.85428	5.73875	4.34529	5.3845	100	5.94675	25	53.6013	4.58473	> 64	> 64	> 64	NA	NA	NA
Tetramethrin	7696-12-0	32649	5.93862	5.96446	6.02736	6.00688	5.76009	4.96634	4.56681	100	5.99891	3.62411	78.6144	4.5178	0.0064	> 64	0.0064	40	7.46	10.3
1,2-Dinitrobenzene	528-29-0	24066	5.9401	5.9387	6.00831	5.948	5.92194	5.64817	5.2952	100	5.98555	3.08837	111.54	5.17988	0.0064	0.0064	> 64	NA	NA	NA
Isophorone diisocyanate, mixture of isomers	4098-71-9	23826	5.94132	5.89022	5.97452	5.71082	5.76346	5.37403	4.55166	100	5.96209	1.8179	203.369	3.135	> 64	> 64	> 64	NA	NA	NA
Ingliforib	186392-65-4	47252	5.94322	5.79247	5.74887	5.84668	5.78523	5.46141	5.43851	100	5.99325	0.393277	1000	4.4728	64	> 64	64	NA	NA	NA
Nelivaptan	439687-69-1	47358	5.94703	5.75615	5.72085	5.83007	5.70313	5.47517	5.44344	100	5.99517	0.343408	1000	4.49546	> 64	> 64	> 64	NA	NA	NA
1,2-Dichloro-4-nitrobenzene	99-54-7	24999	5.94781	5.93675	5.93342	5.98601	5.79447	5.66127	5.53866	100	5.99092	1.11872	111.393	5.30354	0.0064	> 64	0.0064	NA	NA	NA
Disulfiram	97-77-8	21322	5.9561	5.99694	6.03096	5.991	5.85534	5.59065	4.56031	100	5.99384	2.51271	200.018	3.135	0.6528	65.28	0.6528	NA	NA	NA
Napropamide	15299-99-7	24211	5.96645	5.95016	5.93463	6.00147	6.00531	5.61826	5.42913	100	5.99049	25	97.327	5.42648	64	> 64	64	21.5	NA	0.353
Triflumizole	68694-11-1	32500	5.9685	6.09062	4.53832	6.03616	5.94635	4.8755	3.47361	100	5.98508	0.239635	21.3459	3.13504	> 64	> 64	> 64	40	0.456	1.62
Carminic acid	1260-17-9	22817	5.96929	5.91954	5.90987	5.95967	5.97189	5.45614	NA	100	5.98188	6.26128	114.958	4.21059	0.0064	0.0064	> 64	NA	NA	NA
Flumiclorac-pentyl	87546-18-7	32554	5.98389	6.04146	6.01733	5.90902	5.69456	5.60424	4.54371	100	5.98576	2.33524	203.094	3.135	0.064	0.064	> 64	40	0.00136	2.93
Oxytetracycline hydrochloride	2058-46-0	21097	5.9889	5.96454	5.95172	6.01172	5.90097	5.63982	5.47908	100	5.99246	3.23281	81.3969	5.46108	> 64	> 64	> 64	NA	NA	NA
Perfluorooctanoic acid	335-67-1	31865	5.99963	5.99961	5.94434	6.02047	5.75171	5.23704	5.30969	100	5.99527	4.19703	60.1643	5.20221	> 64	> 64	> 64	0.25	NA	0.333
Dimethomorph	110488-70-5	34545	6.00139	5.97698	6.05012	6.02591	5.92289	5.5377	4.95415	100	6.00657	3.15387	117.283	4.7656	64	> 64	64	40	23.4	28.9
Fluridone	59756-60-4	24107	6.00406	5.95113	5.95543	5.88259	5.68724	4.25192	5.59874	100	5.98036	25	51.9901	4.92367	0.0064	> 64	0.0064	NA	NA	NA
Dinoseb	88-85-7	20207	6.02004	5.95888	5.94011	5.9056	5.81967	5.55836	5.0438	100	5.98831	1.3991	341.189	3.135	0.64	0.64	> 64	NA	NA	NA
Tetracycline	60-54-8	23645	6.03007	6.08274	6.03174	6.05231	6.05816	5.64419	4.88849	100	6.0225	25	103.009	4.90962	> 64	> 64	> 64	NA	NA	NA
Linuron	330-55-2	24163	6.04224	6.22089	6.19056	5.98421	6.15824	5.57127	4.4348	100	6.04407	25	103.641	4.44256	6.4	> 64	6.4	35.75	28.8	35.7
4-Cumylphenol	599-64-4	22536	6.04372	5.95751	5.97072	5.84437	5.91704	5.30355	4.33936	100	5.98805	4.10907	110.033	4.18861	64	64	> 64	NA	NA	NA
3-Iodo-2-propynylbutylcarbamate	55406-53-6	28038	6.04723	5.9828	6.0623	6.03447	5.84244	4.79989	3.17102	100	5.99561	25	101.065	3.135	6.4	64	6.4	40	0.347	1.07
Hexythiazox	78587-05-0	24299	6.0666	5.94339	5.90994	5.98663	5.67594	5.33722	3.24043	100	5.97085	6.0279	122.173	3.135	> 64	> 64	> 64	19.25	NA	9.09
Prednisone	53-03-2	21185	6.08934	5.81743	5.85176	5.87184	5.86264	5.47397	5.6216	100	5.96301	25	52.3598	5.55445	0.0064	0.0064	> 64	NA	NA	NA
Fludioxonil	131341-86-1	32398	6.14794	6.02678	6.07639	6.01085	6.06168	5.27309	4.41532	100	6.01778	25	100.782	4.3706	0.64	0.64	> 64	40	0.0452	1.86
2-Aminoanthraquinone	117-79-3	20068	6.17081	5.81757	5.77274	5.80751	5.74599	4.41529	5.14493	100	5.95623	25	53.8547	4.77608	> 64	> 64	> 64	NA	NA	NA
Cymoxanil	57966-95-7	32358	6.17664	6.05449	6.07397	6.10576	5.79414	5.5848	4.80795	100	6.05004	1.67286	241.987	3.135	0.0064	0.0064	64	40	2.02	42.4
Fluazifop-P-butyl	79241-46-6	34855	6.18236	6.50948	6.3104	6.36769	6.2166	5.52132	4.99226	100	6.10619	25	98.6727	5.01701	> 64	> 64	> 64	40	4.74	5.13
Fluazifop-butyl	69806-50-4	34612	6.21277	6.16754	6.10948	6.18097	5.86767	5.50003	4.66447	100	6.04695	2.07562	191.171	3.37847	> 64	> 64	> 64	40	7.93	8.82
Chlorpyrifos-methyl	5598-13-0	32352	6.23876	6.29344	6.29621	6.1667	5.92705	4.6814	3.59196	100	6.08282	4.11293	96.8174	3.46027	64	64	64	40	0.261	0.405
Rotenone	83-79-4	21248	5.16293	6.50766	6.12226	6.26245	6.39438	6.44969	4.07058	200	5.95316	24.9903	180.56	3.95983	0.64	0.64	> 64	40	0.00136	NA
Terbacil	5902-51-2	24317	5.33831	5.76736	5.20197	5.75886	5.09905	5.86709	5.23185	200	5.99927	0.0625273	1000	4.74647	> 64	> 64	> 64	1.5	NA	NA
Isooctyl acrylate	29590-42-9	27955	5.41897	5.4711	5.59153	5.63691	5.69525	5.679	5.51941	200	6.00153	1.53e-16	465.347	5.14316	> 64	> 64	> 64	NA	NA	NA
Diisodecyl phthalate	68515-49-1	28666	5.44296	5.54898	5.58441	5.7234	5.67539	5.67409	5.65715	200	6.00332	5.3e-16	425.383	5.23583	> 64	> 64	> 64	NA	NA	NA
Fluroxypyr	69377-81-7	34627	5.59705	5.62222	5.72975	5.60653	5.74584	5.77524	5.64272	200	6.00285	6.09e-16	253.043	5.34721	> 64	> 64	> 64	1.25	NA	0.0174
Spiroxamine	118134-30-8	34212	5.6107	5.84089	5.90028	6.09826	5.84072	6.16507	3.96725	200	5.96342	24.9836	184.263	3.69439	> 64	> 64	> 64	22.25	NA	NA
Chlorothalonil	1897-45-6	20319	5.66061	5.9419	5.95052	5.94552	5.8831	5.84725	4.40377	200	5.95229	4.88222	192.613	3.135	6.4	6.4	> 64	40	0.282	0.314
N-Ethyl-3-methylaniline	102-27-2	21848	5.67767	5.71787	5.59347	5.59381	5.62821	5.72148	5.6315	200	5.9959	0.0254109	7.37	5.31773	> 64	> 64	> 64	NA	NA	NA
1,3-Dibromo-5,5-dimethylhydantoin	77-48-5	35341	5.7031	5.77498	5.80855	5.86397	5.86998	5.87485	5.60971	200	6.00397	4.47e-08	470.88	5.58148	6.4	6.4	> 64	NA	NA	NA
Tepraloxydim	149979-41-9	34252	5.71581	5.89057	5.73726	5.82718	5.77204	5.86422	5.42649	200	6.00204	0.157596	997.342	5.27646	0.64	0.64	> 64	3.25	NA	9.66
4-({[4-(4-fluorophenoxy)phenyl]sulfonyl}amino)-N-hydroxytetrahydro-2H-pyran-4-carboxamide	230954-09-3	47266	5.72066	6.02539	5.83678	5.90254	5.8894	5.71231	5.121	200	5.95429	2.10948	301.941	3.135	> 64	> 64	> 64	NA	NA	NA
N-[(3R)-1-azabicyclo[2.2.2]oct-3-yl]furo[2,3-c]pyridine-5-carboxamide	478149-53-0	47284	5.72636	5.89161	5.87898	5.78278	5.86449	5.85909	5.64773	200	6.00134	0.0965073	1000	5.49892	> 64	> 64	> 64	NA	NA	NA
1-[cis-1-(3-ethoxyphenyl)-4-methylcyclohexyl]-4-phenylpiperazine methanesulfonate (1:1)	NOCAS_47299	47299	5.72656	5.87039	5.7237	5.78542	5.69193	5.67093	5.55919	200	6.00204	0.181364	1000	5.09552	> 64	> 64	> 64	NA	NA	NA
3-{4-[2-(5-methyl-2-phenyl-1,3-oxazol-4-yl)ethoxy]-1H-indol-1-yl}propanoic acid	501027-49-2	47307	5.73264	5.91568	5.84863	5.7255	5.66777	5.81304	5.51664	200	5.99996	0.221084	1000	5.08413	0.64	0.64	> 64	NA	NA	NA
4-(3-{[4-(2-methyl-1H-imidazol-1-yl)phenyl]sulfanyl}phenyl)tetrahydro-2H-pyran-4-carboxamide methanesulfonate	249296-43-3	47272	5.73658	6.03109	5.8417	5.87586	5.86016	5.80778	5.47801	200	5.9544	1.49622	587.551	3.135	> 64	> 64	> 64	NA	NA	NA
propan-2-yl (2R,4S)-4-{acetyl[3,5-bis(trifluoromethyl)benzyl]amino}-2-ethyl-6-(trifluoromethyl)-3,4-dihydroquinoline-1(2H)-carboxylate	261947-38-0	47279	5.73919	6.00864	5.86761	5.89595	5.82573	5.78962	5.51922	200	5.96223	1.00223	1000	3.39708	> 64	> 64	> 64	NA	NA	NA
3-[(dimethylamino)methyl]-4-[3-methyl-4-(methylsulfanyl)phenoxy]benzenesulfonamide	402910-27-4	47290	5.74483	5.86827	5.86332	5.84365	5.83145	5.69145	5.16777	200	5.93994	1.83657	343.433	3.135	0.064	0.064	64	NA	NA	NA
Chloroneb	2675-77-6	24793	5.74734	5.70767	5.58293	5.7045	5.95611	5.97346	5.46822	200	5.90594	22.1114	212.622	3.79389	0.64	0.64	> 64	3.75	58.7	70.5
Sebacic acid di-n-octyl ester	2432-87-3	47537	5.75033	5.76625	5.81788	6.22212	5.68919	5.66701	5.57599	200	5.95995	5.28345	39.189	5.61841	64	64	> 64	NA	NA	NA
Triethylene glycol dimethyl ether	112-49-2	26224	5.75042	6.01327	5.91154	5.90769	5.71874	5.81489	5.63812	200	5.99415	0.380601	1000	5.07034	0.0064	0.0064	> 64	NA	NA	NA
Besonprodil	253450-09-8	47270	5.75131	6.00217	5.87214	5.896	5.86965	5.82463	5.3119	200	5.95441	2.328	339.555	3.135	> 64	> 64	> 64	NA	NA	NA
Resmethrin	10453-86-8	22253	5.75321	5.644	5.465	5.58381	5.83749	5.79642	4.98167	200	5.85431	4.40179	236.872	3.135	> 64	> 64	> 64	13.25	2.49	2.8
Esfenvalerate	66230-04-4	32667	5.75547	5.8264	5.90339	5.73209	5.74291	5.76503	5.64035	200	6.00242	0.144749	1000	5.31241	6.4	6.4	6.4	26	0.206	0.294
Triadimefon	43121-43-3	23897	5.75809	5.74569	5.57315	5.71029	5.97795	5.91062	5.35666	200	6.00388	0.0701482	999.982	5.33358	64	> 64	64	32	6.39	24.8
Methyl laurate	111-82-0	26889	5.76725	5.9892	5.92443	5.94011	5.7442	5.82146	4.96027	200	5.95485	2.95165	243.954	3.135	> 64	> 64	> 64	NA	NA	NA
10-Undecenoic acid	112-38-9	35001	5.77143	6.00407	5.90395	5.88164	5.76135	5.80035	5.62392	200	5.99495	0.37655	1000	5.08625	64	> 64	64	NA	NA	NA
Nitrilotriacetic acid	139-13-9	20939	5.77635	5.82829	5.87282	5.87512	5.90517	5.88031	5.21101	200	5.94172	3.37028	279.846	3.135	0.0059	0.0059	> 64	NA	NA	NA
Oxiranemethanaminium, N,N,N-trimethyl-, chloride	3033-77-0	44643	5.77844	5.83819	5.81277	5.54436	5.83271	5.84237	5.66067	200	5.99705	0.0855897	0.569955	5.57227	0.064	0.064	> 64	NA	NA	NA
Michler's ketone	90-94-8	20894	5.78051	5.8699	5.83326	5.77724	5.82445	5.87915	5.5785	200	5.99821	0.156689	1000	5.38292	6.4	64	6.4	NA	NA	NA
N-Methyldioctylamine	4455-26-9	42209	5.78131	5.86082	5.86942	5.74712	5.78371	5.83028	4.13419	200	5.92301	5.41642	181.957	3.135	64.64	64.64	> 64	NA	NA	NA
Isoniazid	54-85-3	20755	5.7814	5.82378	5.76782	5.63716	5.81745	5.87514	5.65369	200	5.99664	0.0441474	1.51644	5.54493	0.0028	0.0028	2.816	NA	NA	NA
2-tert-Butyl-4-methoxy-phenol	121-00-6	40788	5.78328	5.97785	5.86942	5.83733	5.93822	5.79837	5.54243	200	5.95022	1.63625	597.903	3.135	64	> 64	64	NA	NA	NA
Propoxycarbazone-sodium	181274-15-7	34864	5.78512	5.9653	6.21648	6.16336	5.99073	5.95673	5.38043	200	6.01258	24.4869	210.241	3.36343	> 64	> 64	> 64	1	14.2	15.5
Mancozeb	8018-01-7	34695	5.78691	5.8448	5.83686	5.84887	5.82784	5.69798	5.38669	200	5.94524	1.15089	650.145	3.135	32	32	> 64	25	NA	9.14
Bendiocarb	22781-23-3	32327	5.78695	5.84532	5.79974	5.79126	5.81312	5.76096	5.24569	200	5.92519	2.03221	350.248	3.135	> 64	> 64	> 64	34.5	23.4	34.1
Geranyl acetate	105-87-3	20654	5.78756	5.76129	5.73308	5.81417	5.69851	5.74089	5.6133	200	5.99665	0.136658	1000	5.24503	> 64	> 64	> 64	NA	NA	NA
ethyl [(7-{[2-(3-chlorophenyl)-2-hydroxyethyl]amino}-5,6,7,8-tetrahydronaphthalen-2-yl)oxy]acetate hydrochloride	929601-09-2	47360	5.78938	5.81299	5.86621	5.80569	5.75692	5.75455	5.50192	200	5.99942	0.246227	1000	5.06836	5.856	5.856	> 64	NA	NA	NA
Carabersat	184653-84-7	47319	5.78975	5.8765	5.89518	5.88779	5.98767	5.92843	5.64683	200	5.955	9.76048	126.676	5.65321	62.4	62.4	> 64	NA	NA	NA
6-[4-(2,5-difluorophenyl)-1,3-oxazol-5-yl]-3-(propan-2-yl)[1,2,4]triazolo[4,3-a]pyridine	668981-02-0	47294	5.79133	5.87986	5.83606	5.81765	5.81838	5.78792	5.52654	200	5.99573	0.253582	1000	5.16663	0.0064	0.0064	6.4	NA	NA	NA
Warfarin	81-81-2	23742	5.79531	5.93822	5.96545	5.89198	5.90931	5.8102	5.58529	200	5.96741	1.31664	836.559	3.135	0.64	0.64	> 64	NA	NA	NA
Dihexyl phthalate	84-75-3	25068	5.79676	5.83187	5.88564	5.83122	5.81377	5.72742	5.49524	200	5.99027	0.357507	1000	4.90144	> 64	> 64	> 64	NA	NA	NA
4-(2-methylbutan-2-yl)phenol	80-46-6	21771	5.7974	5.81394	5.74104	5.75885	5.74781	5.91691	4.97281	200	5.90846	22.7886	202.188	3.79404	64	64	64	NA	NA	NA
cis-3,7-Dimethyl-2,6-octadien-1-ol	106-25-2	26728	5.79758	5.76322	5.78509	5.75263	5.78351	5.6944	5.63272	200	5.99665	0.136885	1000	5.28036	6.4	> 64	6.4	NA	NA	NA
Propanil	709-98-8	22111	5.80431	5.75105	5.69858	5.93006	5.99646	5.95844	5.03622	200	5.93544	20.5689	204.914	3.58552	64	> 64	64	36.75	28.8	32.7
2,5-Dimethyl-2,5-bis(tert-butylperoxy)hexane	78-63-7	25110	5.80566	5.82879	5.80707	5.7935	5.78245	5.78877	4.22954	200	5.9209	4.87324	184.624	3.135	> 64	> 64	> 64	NA	NA	NA
Trifloxysulfuron-sodium	199119-58-9	40222	5.80586	5.76624	6.02154	5.8835	5.90371	5.97063	5.51079	200	5.95335	22.4741	195.52	5.2388	0.064	0.064	> 64	0	NA	NA
Mepanipyrim	110235-47-7	42121	5.81077	5.80898	5.79796	5.84101	5.70256	5.74831	5.21153	200	5.93355	1.32421	465.445	3.135	> 64	> 64	> 64	NA	NA	NA
4-Amino-4H-1,2,4-triazole	584-13-4	33058	5.8147	5.84843	5.83205	5.8	5.57301	5.78119	5.36135	200	5.99701	0.34474	1000	4.6535	6.4	> 64	6.4	NA	NA	NA
1,6-Diisocyanatohexane	822-06-0	24143	5.81631	5.85736	5.83631	5.84131	5.94183	5.93311	5.6641	200	5.94168	6.12344	211.144	5.30811	> 64	> 64	> 64	NA	NA	NA
2-Chloroacetophenone	532-27-4	20293	5.81637	5.83999	5.8166	5.47821	5.81736	5.79551	4.95302	200	5.90079	3.52215	239.724	3.135	0.0064	0.0064	> 64	NA	NA	NA
Adipic acid	124-04-9	21605	5.8169	5.73158	5.74879	5.75866	5.76328	5.74438	5.50009	200	6.00142	0.172687	1000	5.13483	64	> 64	64	NA	NA	NA
Citronellol	106-22-9	26726	5.82006	5.86518	5.92463	5.77719	5.86048	5.73353	5.60268	200	6.00049	0.269805	1000	5.19348	6.4	> 64	6.4	NA	NA	NA
2,4-Dinitrophenol	51-28-5	20523	5.82116	5.78703	5.77578	5.82879	5.82781	5.74999	5.52471	200	5.99862	0.19658	1000	5.20119	64	64	> 64	NA	NA	NA
Dimethyl adipate	627-93-0	25096	5.82139	5.88473	5.81219	5.78966	5.85181	5.84833	5.65443	200	5.99857	0.141163	1000	5.45964	> 64	> 64	> 64	NA	NA	NA
Triticonazole	131983-72-7	32655	5.82147	5.71878	6.07481	5.83835	5.91363	5.67614	5.24696	200	5.95523	3.39309	120.233	5.12402	> 64	> 64	> 64	7	12.1	13
1,2,4-Trichlorobenzene	120-82-1	21965	5.82348	5.79035	5.69164	5.76111	5.65562	5.8391	4.27343	200	5.89561	6.34838	186.38	3.135	0.064	> 64	0.064	NA	NA	NA
Dithranol	1143-38-0	24538	5.83058	5.8242	5.81197	5.77477	5.67148	5.74326	4.35128	200	5.91334	4.00427	188.717	3.135	> 64	> 64	> 64	NA	NA	NA
Glycerol	56-81-5	20663	5.83323	5.87475	5.83581	5.75503	5.86676	5.87416	5.65507	200	6.00473	0.128125	1000	5.48174	6.4	6.4	> 64	NA	NA	NA
Prometryn	7287-19-6	24272	5.83329	5.76399	5.86838	5.9994	5.78703	5.86241	5.37385	200	5.94924	2.1566	375.184	3.135	> 64	> 64	> 64	23	NA	NA
Bisphenol A	80-05-7	20182	5.83356	5.85806	5.98952	5.87862	5.94675	5.96087	5.4597	200	5.95265	5.46259	266.99	3.135	64	64	64	40	42.6	46.2
Tebuthiuron	34014-18-1	24316	5.83383	5.93108	5.88927	5.92622	5.95426	5.91737	5.43971	200	5.96765	8.76053	129.181	5.44434	> 64	> 64	> 64	13.25	NA	0.157
Pyridoxine	65-23-6	23541	5.83547	5.88395	5.86197	5.82794	5.86795	5.91607	5.63199	200	6.00234	0.154501	1000	5.4996	> 64	> 64	> 64	NA	NA	NA
4,4'-Oxydianiline	101-80-4	21094	5.83663	5.8742	5.83592	5.83272	5.5399	5.82966	5.39288	200	5.99589	0.387266	1000	4.5779	> 64	> 64	> 64	NA	NA	NA
Benzotrichloride	98-07-7	20148	5.83673	5.87257	5.72561	5.82213	5.77723	5.75023	4.93418	200	5.92304	2.54944	261.806	3.135	0.064	> 64	0.064	NA	NA	NA
Triadimenol	55219-65-3	32493	5.83843	5.87566	5.89895	5.92621	5.78811	5.95422	5.58717	200	6.00201	0.152001	1000	5.537	64	> 64	64	40	18.1	29.9
Tartaric acid	87-69-4	23632	5.83843	5.89141	5.79081	5.79132	5.90455	5.81923	5.17489	200	5.93793	2.95597	280.475	3.135	> 64	> 64	> 64	NA	NA	NA
2-Phenylphenol	90-43-7	21151	5.83901	5.72958	5.68038	5.98948	6.05258	5.96155	5.13135	200	5.94593	24.9929	179.011	5.08017	64	64	> 64	35	25.6	35.4
Progesterone	57-83-0	22370	5.8402	5.8443	5.85889	5.90299	5.71684	5.95459	5.57562	200	5.99739	0.262763	1000	5.25714	6.4	6.4	> 64	NA	NA	NA
Butylparaben	94-26-8	20209	5.8435	5.80159	5.74536	5.78347	5.95733	5.68472	5.18947	200	5.9309	24.7936	102.829	5.18827	0.64	64	0.64	NA	NA	NA
Fluroxypyr-meptyl	81406-37-3	34303	5.84404	5.83837	6.02344	5.93623	5.83462	6.29068	4.6429	200	5.96384	24.9971	184.551	4.4784	0.64	0.64	> 64	24	NA	14
Azoxystrobin	131860-33-8	32520	5.8443	5.87121	5.92641	5.901	5.79915	5.84851	5.4956	200	5.96151	0.996255	1000	3.37501	6.4	6.4	> 64	40	2.65	3.6
Trifluralin	1582-09-8	21395	5.84544	6.06145	6.04726	5.99512	5.02664	6.05868	3.62992	200	5.98041	5.70631	53.02	3.62993	> 64	> 64	> 64	15	0.139	0.629
Flufenpyr-ethyl	188489-07-8	34618	5.8455	5.75992	5.79592	5.86797	5.8763	5.90797	5.57168	200	5.93427	3.46744	344.082	3.135	> 64	> 64	> 64	40	0.347	0.428
Niclosamide	50-65-7	40362	5.84618	5.90281	5.86161	6.10211	6.01713	5.74132	5.5875	200	5.98179	25	98.6112	5.57592	0.0032	0.0032	> 64	40	0.891	0.988
N,N-Dimethyloctylamine	7378-99-6	36299	5.84633	5.83157	5.8124	5.79234	5.84706	5.88396	5.64708	200	5.99861	0.129108	1000	5.46612	> 64	> 64	> 64	NA	NA	NA
N-benzyl-6-ethoxy-4-oxo-1,4-dihydro-1,5-naphthyridine-3-carboxamide	220860-50-4	47254	5.8464	5.83832	5.83687	5.95931	5.90926	5.86119	5.62598	200	5.95027	1.79473	619.981	3.135	> 64	> 64	> 64	NA	NA	NA
(1aR,7bS)-5-({[(2S,3S,6S)-6-ethyl-2-phenylpiperidin-3-yl]amino}methyl)-6-methoxy-3-methyl-1,1a,3,7b-tetrahydro-2H-cyclopropa[c]quinolin-2-one	368832-42-2	47283	5.84677	5.80897	5.86675	5.86008	5.77039	5.8514	5.48394	200	5.99656	0.283271	1000	5.11851	64	> 64	64	NA	NA	NA
Tralkoxydim	87820-88-0	34973	5.84779	5.93093	5.90091	6.14292	6.07988	5.93095	5.47866	200	5.99427	22.4091	109.277	5.47702	> 64	> 64	> 64	23.25	42.6	46.1
Androstenedione	63-05-8	24523	5.84808	5.90874	5.86129	5.99479	5.88871	5.83747	5.65524	200	5.96746	1.25752	1000	3.31459	0.64	0.64	64	NA	NA	NA
Prallethrin	23031-36-9	32572	5.84987	6.07912	6.0736	6.04415	5.93974	6.03509	4.41133	200	5.99329	24.9999	187.977	4.07591	6.368	6.368	> 64	40	0.169	1.57
Quintozene	82-68-8	21105	5.85084	5.73666	5.72162	5.88405	5.93033	5.93582	5.10943	200	5.92924	25	193.911	4.718	0.64	0.64	> 64	25	4.38	18.8
Hexazinone	51235-04-2	24145	5.85102	5.89398	5.8919	5.92381	6.00262	5.92244	5.622	200	5.96349	21.8475	108.614	5.62225	6.4	6.4	> 64	2	NA	0.508
Sulfentrazone	122836-35-5	32645	5.85215	5.86796	5.91825	5.96095	6.04889	5.89984	5.50361	200	5.97168	21.75	108.454	5.48658	> 64	> 64	> 64	31.5	26.6	33.9
beta-Estradiol	50-28-2	20573	5.85223	5.80998	5.80213	5.83738	5.74504	5.9435	5.20256	200	5.92171	24.9259	187.568	5.06285	64	64	> 64	NA	NA	NA
Biphenyl	92-52-4	20161	5.8526	5.86535	5.90243	5.95959	5.92373	5.73649	3.88301	200	5.96011	4.96525	164.111	3.135	> 64	> 64	> 64	NA	NA	NA
Tri (n-octyl) Trimellitate	89-04-3	47533	5.8573	5.93494	5.94526	5.84581	5.90698	5.91562	5.63956	200	5.96159	2.53807	450.545	3.135	> 64	> 64	> 64	NA	NA	NA
Diisodecyl adipate	27178-16-1	27924	5.85756	5.91071	5.83251	5.88717	5.88939	5.88718	5.52745	200	5.95077	2.60062	389.418	3.135	> 64	> 64	> 64	NA	NA	NA
1-[(3S)-6-(benzyloxy)-2,3-dihydro-1-benzofuran-3-yl]-1-hydroxyurea	139149-55-6	47318	5.85762	5.87166	5.82043	5.7666	5.84315	5.80695	5.58927	200	6.00401	0.202489	1000	5.29374	> 64	> 64	> 64	NA	NA	NA
(-)-Cotinine	486-56-6	47576	5.85963	5.93495	5.88228	5.81765	5.89657	5.87306	5.64869	200	5.99826	0.244528	1000	5.43534	0.64	0.64	> 64	NA	NA	NA
N-[(3R)-9-methyl-4-oxo-1-phenyl-3,4,6,7-tetrahydro[1,4]diazepino[6,7,1-hi]indol-3-yl]pyridine-4-carboxamide	NOCAS_47248	47248	5.86182	5.88454	5.88422	5.88229	5.90308	5.83034	5.23345	200	5.95536	2.74034	295.078	3.135	0.0064	> 64	0.0064	NA	NA	NA
({4-[(7-hydroxy-2,3-dihydro-1H-inden-4-yl)oxy]-3,5-dimethylphenyl}amino)(oxo)acetic acid	290352-28-2	47306	5.86185	5.81296	5.87623	5.82523	5.83954	5.75736	5.57613	200	5.9974	0.253061	1000	5.21602	0.0064	> 64	0.0064	NA	NA	NA
Oxytetracycline dihydrate	6153-64-6	23412	5.8625	6.02157	6.01342	5.94856	5.86616	5.83397	5.46082	200	5.98233	1.53233	531.383	3.135	> 64	> 64	> 64	1	NA	NA
Fenhexamid	126833-17-8	32549	5.8633	5.87181	5.87786	5.96161	6.003	5.86189	4.71214	200	5.96352	20.1247	112.406	4.7003	64	> 64	64	40	6.87	8.35
{4-[2-({2-hydroxy-2-[2-(trifluoromethyl)-1,3-thiazol-4-yl]ethyl}amino)propyl]phenoxy}acetic acid	113734-18-2	47274	5.86345	5.87551	5.84038	6.0334	5.8351	5.88957	5.39676	200	5.96241	2.5677	345.022	3.135	0.0064	> 64	0.0064	NA	NA	NA
Endothal	145-73-3	24081	5.86366	5.84967	5.90991	5.82322	5.5602	5.71476	5.15079	200	5.97678	0.681715	1000	3.135	> 64	> 64	> 64	NA	NA	NA
2,4-Diaminotoluene	95-80-7	20402	5.86418	5.93524	5.90201	5.73968	5.89068	5.72262	5.4995	200	5.99726	0.386712	1000	4.89839	> 64	> 64	> 64	NA	NA	NA
1-Octanol, 3,3,4,4,5,5,6,6,7,7,8,8,8-tridecafluoro-	647-42-7	44572	5.86613	5.91951	5.88085	5.94409	5.91122	5.77376	5.64588	200	5.97076	0.951241	1000	4.11669	0.0064	64	0.0064	NA	NA	NA
Di(2-ethylhexyl)adipate	103-23-1	20606	5.86629	5.80153	5.73332	5.75525	5.7474	5.82224	5.54689	200	6.00304	0.186083	1000	5.20224	0.0064	> 64	0.0064	NA	NA	NA
Methadone Hydrochloride	1095-90-5	20501	5.86695	5.81405	5.87316	5.87803	5.70065	5.8135	5.53709	200	5.9945	0.301958	1000	5.06201	4.64	4.64	46.4	NA	NA	NA
Aplaviroc hydrochloride	461023-63-2	47316	5.86696	5.82459	5.8023	5.87822	5.86534	5.73911	5.5527	200	5.99492	0.279014	1000	5.14669	> 64	> 64	> 64	NA	NA	NA
Phenobarbital sodium salt	57-30-7	21123	5.86843	5.82074	5.8833	5.85995	5.87148	5.91126	5.65431	200	6.00259	0.131221	1000	5.55297	0.0064	> 64	0.0064	NA	NA	NA
2,4,6-Trichlorophenol	88-06-2	21386	5.86854	5.8506	5.9011	5.82829	5.82402	5.87093	5.65762	200	6.0009	0.193364	1000	5.42712	64	64	> 64	NA	NA	NA
Diphenhydramine hydrochloride	147-24-0	20537	5.87145	5.89816	5.91077	5.9091	5.78475	5.78343	5.3863	200	5.96099	1.31316	576.478	3.135	6.4	> 64	6.4	NA	NA	NA
Mesotrione	104206-82-8	32424	5.8721	5.91962	5.91942	6.0273	5.9034	5.68273	5.41339	200	5.97968	2.88414	106.772	5.30906	> 64	> 64	> 64	10.25	8.64	47.1
Phenolphthalein	77-09-8	21125	5.87303	5.85751	5.87394	5.86774	5.77716	5.84326	5.54871	200	5.99547	0.328278	1000	5.11422	> 64	> 64	> 64	NA	NA	NA
1-(2-carboxyphenyl)-7-chloro-6-[(2-chloro-4,6-difluorophenyl)amino]-4-oxo-1,4-dihydroquinoline-3-carboxylic acid	862243-29-6	47375	5.87426	5.88676	5.94978	5.89798	5.93734	5.84511	5.63031	200	5.96527	1.50418	766.488	3.135	> 64	> 64	> 64	NA	NA	NA
Genistein	446-72-0	22308	5.87518	5.893	5.91974	5.85059	5.88805	5.88855	5.53485	200	5.95816	2.07941	461.026	3.135	0.64	0.64	64	NA	NA	NA
5-methyl-N-{6-[(2-methylpyridin-3-yl)oxy]pyridin-3-yl}-6-(trifluoromethyl)-2,3-dihydro-1H-indole-1-carboxamide hydrochloride	200940-23-4	47322	5.87609	5.73164	5.86342	5.70501	5.75369	5.67503	5.56587	200	6.00016	0.215909	1000	5.08827	> 64	> 64	> 64	NA	NA	NA
Methyl octanoate	111-11-5	26864	5.87642	5.838	5.84962	5.8989	5.74486	5.88172	5.51791	200	5.99296	0.327229	1000	5.08514	0.0064	> 64	0.0064	NA	NA	NA
1,5-Pentanediol,1,5-dibenzoate	6624-73-3	47538	5.87816	5.88934	5.84288	5.85051	5.85752	5.98467	5.48485	200	5.94883	24.9999	207.6	4.30479	> 64	> 64	> 64	NA	NA	NA
Heptanoic acid	111-14-8	21600	5.87857	5.96688	5.86571	6.03959	5.85427	5.86765	5.42999	200	5.97358	2.15013	388.027	3.135	> 64	> 64	> 64	NA	NA	NA
Thiophanate-methyl	23564-05-8	24338	5.87913	5.84438	5.75575	5.87493	5.83389	5.72964	5.40956	200	5.99188	0.312974	1000	4.98718	64	64	64	8	0.164	1.23
Buprofezin	69327-76-0	34401	5.87942	5.74789	5.67746	5.79625	5.93224	6.04317	3.50979	200	5.92719	24.9999	180.697	3.29435	> 64	> 64	> 64	40	0.837	3.06
Diallyl phthalate	131-17-9	20392	5.87957	5.92417	5.93843	5.95609	5.87694	5.84379	5.64786	200	5.97703	1.01011	1000	4.04161	6.4	6.4	> 64	NA	NA	NA
Sodium (2-pyridylthio)-N-oxide	3811-73-2	42390	5.88002	5.86074	5.84152	5.86841	5.73737	5.73647	5.5073	200	5.99306	0.377375	1000	4.835	0.064	0.064	0.064	NA	NA	NA
Di-tert-butyl peroxide	110-05-4	24955	5.88063	5.87503	5.95914	5.82849	5.59091	5.7887	5.31269	200	5.98543	0.597012	1000	3.91879	> 64	> 64	> 64	NA	NA	NA
2,5-Pyridinedicarboxylic acid, dipropyl ester	136-45-8	32544	5.88176	5.95491	5.9788	5.98666	5.92633	5.84944	5.38481	200	5.97381	2.33186	370.502	3.135	6.4	6.4	6.4	40	1	1.19
Methyl 2-aminobenzoate	134-20-3	25567	5.88318	5.87254	5.90636	5.87829	5.80127	5.7002	5.64041	200	5.98988	0.370328	1000	5.06445	0.64	0.64	> 64	NA	NA	NA
2,3,6-Trimethylphenol	2416-94-6	22187	5.88353	6.01852	5.9364	5.93497	5.92581	5.90294	5.64918	200	5.98075	1.83086	607.714	3.135	> 64	> 64	> 64	NA	NA	NA
Pentadecafluorooctanoic acid ammonium salt	3825-26-1	37708	5.88375	5.85532	5.85356	5.83655	5.83035	5.68105	5.4274	200	5.97445	0.62662	1000	4.14664	0.064	0.064	> 64	NA	NA	NA
Ethalfluralin	55283-68-6	32386	5.88541	6.04976	5.93589	5.80203	6.09854	5.97826	4.84689	200	5.95212	14.637	141.36	4.79731	> 64	> 64	> 64	13.75	0.265	10.1
Aminofolic acid, 4-	54-62-6	22588	5.88755	5.90777	5.8612	5.85953	5.8202	5.82288	5.38733	200	5.95498	1.72402	451.985	3.135	60.16	60.16	> 64	NA	NA	NA
Decanoic acid	334-48-5	21554	5.88815	5.85503	5.84808	5.87253	5.84678	5.67908	5.66241	200	5.9976	0.283524	1000	5.19533	> 64	> 64	> 64	NA	NA	NA
1,5,9-Cyclododecatriene	4904-61-4	27581	5.8884	5.89974	5.89646	5.82781	5.91735	5.85625	5.344	200	5.95568	2.80135	314.859	3.135	> 64	> 64	> 64	NA	NA	NA
Adipic acid, polypropyleneglycol, laurate	66456-53-9	47527	5.8887	5.90425	5.86655	5.83339	5.89781	5.90271	5.58769	200	5.95376	2.61	417.304	3.135	> 64	> 64	> 64	NA	NA	NA
Methyl salicylate	119-36-8	25659	5.88892	5.85867	5.82118	5.75356	5.81467	5.78191	5.26384	200	5.93224	2.18003	339.335	3.135	6.4	> 64	6.4	NA	NA	NA
1-Hexadecanol	36653-82-4	27991	5.889	5.83064	5.86362	5.79455	5.68106	5.79398	5.64397	200	5.99982	0.221848	1000	5.2392	0.0064	0.0064	> 64	NA	NA	NA
Cyclopamine	4449-51-8	43709	5.88947	5.88524	5.89988	5.84816	5.90448	5.79676	5.38768	200	5.95916	1.91461	409.446	3.135	0.032	0.032	0.32	NA	NA	NA
Di(ethylene glycol) dibenzoate	120-55-8	26967	5.89073	5.81887	5.76556	5.75949	5.71248	5.78879	5.66328	200	6.00342	0.663462	0.745213	5.71048	0.064	0.064	64	NA	NA	NA
8-Hydroxyquinoline	148-24-3	20730	5.89164	5.92063	5.91354	5.83002	5.78335	5.72294	5.55576	200	5.9919	0.413698	1000	4.89425	64	64	> 64	NA	NA	NA
Pendimethalin	40487-42-1	24245	5.89164	5.93365	5.85938	5.7713	5.86397	6.12781	5.43952	200	5.91727	24.9187	201.366	4.88819	0.0064	> 64	0.0064	17.5	9.59	42.6
N2-[4-cyano-3-(trifluoromethyl)phenyl]-N2-(2,2,2-trifluoroethyl)glycinamide	864283-48-7	47312	5.8937	5.86094	5.91295	6.00319	5.94668	5.91326	5.47496	200	5.96603	3.38652	316.677	3.135	> 64	> 64	> 64	NA	NA	NA
Ilepatril	473289-62-2	47356	5.89383	5.83304	5.75662	5.8815	5.83793	5.79763	5.57648	200	5.99666	0.254077	1000	5.23072	> 64	> 64	> 64	NA	NA	NA
1,4-Dichlorobenzene	106-46-7	20431	5.89437	5.93475	5.94393	5.84494	5.8415	5.72982	5.57662	200	5.98968	0.592407	1000	4.62139	> 64	> 64	> 64	NA	NA	NA
Azathioprine	446-86-6	20119	5.89487	5.88803	5.93325	5.85621	5.88994	5.84176	5.36194	200	5.9595	2.30475	353.744	3.135	0.6368	0.6368	> 64	NA	NA	NA
Fenamidone	161326-34-7	34590	5.89565	5.89757	5.85621	5.9593	6.01861	5.83233	5.4083	200	5.97168	24.9998	104.561	5.40593	0.064	0.064	6.4	40	1.31	2.28
Dimethyl terephthalate	120-61-6	20498	5.8968	5.89572	5.8665	5.82612	5.80966	5.82535	5.09502	200	5.94849	2.74216	270.061	3.135	64	> 64	64	NA	NA	NA
N-{4-[(methylamino)methyl]phenyl}-4-oxo-4,5,6,7-tetrahydro-1H-indole-3-carboxamide	194098-25-4	47276	5.89723	6.14245	6.21305	6.19031	6.15084	6.09058	5.65454	200	6.0529	20.7352	200.274	5.25283	> 64	> 64	> 64	NA	NA	NA
Nitrofurantoin	67-20-9	20972	5.89753	5.88223	5.88377	5.87667	5.80792	5.83817	5.46324	200	5.96139	1.3811	635.908	3.135	> 64	> 64	> 64	NA	NA	NA
Propanol, 1 (or 2)-(2-methoxymethylethyoxy)-	34590-94-8	27983	5.89809	5.89668	5.87884	5.84647	5.92199	5.81806	5.66133	200	5.99948	0.293435	1000	5.35346	0.0064	0.0064	> 64	NA	NA	NA
Trelanserin	189003-92-7	47355	5.90078	5.77767	5.75438	5.8135	5.71263	5.7025	5.54208	200	5.99806	0.242708	1000	5.02848	0.64	0.64	> 64	NA	NA	NA
2-{[6-methoxy-1,1-dioxido-3-oxo-4-(propan-2-yl)-1,2-benzothiazol-2(3H)-yl]methoxy}-9-[2-(piperidin-1-yl)ethoxy]-4H-pyrido[1,2-a]pyrimidin-4-one	344930-95-6	47368	5.90514	5.91653	5.88288	5.88145	5.86676	5.72011	5.46766	200	5.9715	0.986088	1000	3.135	16	16	16	NA	NA	NA
Flufenacet	142459-58-3	32552	5.90566	5.93579	6.0345	6.05488	5.44923	6.03629	5.51983	200	5.98918	25	21.5129	5.61866	64	> 64	64	40	26.6	31.1
Imazalil	35554-44-0	24151	5.90636	6.17215	6.06815	5.99065	5.82913	5.73517	4.60143	200	6.01462	2.07051	204.17	3.135	6.4	64	6.4	40	1.31	2.44
Propyl gallate	121-79-9	21201	5.90679	5.93662	6.05248	5.78175	5.95321	5.81297	5.54403	200	5.96944	3.55493	125.716	5.47314	0.064	> 64	0.064	NA	NA	NA
Maneb	12427-38-2	20794	5.90779	5.97624	6.05203	5.97784	5.90088	5.82911	5.51709	200	5.98543	1.5349	583.861	3.135	> 64	> 64	> 64	30	NA	0.627
Zenarestat	112733-06-9	47296	5.90888	5.86582	5.84486	6.1145	5.7743	5.77203	5.39544	200	5.97575	1.25185	605.383	3.135	> 64	> 64	> 64	NA	NA	NA
Dichlorprop	120-36-5	20440	5.90988	5.92837	5.85562	6.06106	6.0382	5.8765	5.44066	200	5.98629	24.0201	105.967	5.44409	64	64	> 64	22.5	0.85	0.957
cis-4-cyano-4-(1-cyclohexyl-3-ethyl-1H-indazol-6-yl)cyclohexanecarboxylic acid	199171-88-5	47253	5.91029	5.88412	5.85698	5.92672	5.80973	5.6705	5.45409	200	5.97683	0.728939	1000	3.90987	0.0064	6.4	0.0064	NA	NA	NA
(2S,3S)-3-methyl-2-(3-oxo-1,2-benzothiazol-2(3H)-yl)pentanoic acid	177785-47-6	47261	5.91086	6.12297	6.16948	6.13855	6.07065	5.93685	5.59388	200	6.03539	24.3584	105.078	5.60621	> 64	> 64	> 64	NA	NA	NA
Tris(2-ethylhexyl)trimellitate	3319-31-1	26265	5.91225	5.9259	5.94289	5.80987	5.93457	5.87251	5.52699	200	5.96482	2.40103	409.757	3.135	> 64	> 64	> 64	NA	NA	NA
1,2-cyclohexane dicarboxylic acid dinonyl ester branched and linear	166412-78-8	47395	5.91728	5.96594	5.87099	5.89564	5.86749	5.8364	5.65698	200	5.99234	0.434815	1000	5.19471	> 64	> 64	> 64	NA	NA	NA
Cumene hydroperoxide	80-15-9	24869	5.91811	5.90765	5.93533	5.74853	5.88427	5.75311	5.61796	200	5.99691	0.352551	1000	5.13698	0.064	0.064	0.64	NA	NA	NA
Cyproconazole	94361-06-5	32601	5.92073	5.91816	5.85262	5.99275	6.17467	6.33143	5.59282	200	6.02134	24.985	212.144	3.69252	63.68	> 64	63.68	29.75	22	67.8
Sorbitan, mono-(9Z)-9-octadecenoate	1338-43-8	27397	5.9213	5.88404	5.91687	5.89026	5.88597	5.82508	5.33819	200	5.96083	2.26382	350.443	3.135	> 64	> 64	> 64	NA	NA	NA
Bifenthrin	82657-04-3	20160	5.92182	5.84895	5.83629	5.96102	5.8964	5.78318	5.36832	200	5.96684	1.80884	414.573	3.135	64	64	> 64	10.75	0.307	0.565
(6S)-6-[2-(4-aminophenyl)ethyl]-3-{[2-tert-butyl-4-(hydroxymethyl)-5-methylphenyl]sulfanyl}-4-hydroxy-6-(propan-2-yl)-5,6-dihydro-2H-pyran-2-one	207736-05-8	47262	5.92321	6.15042	6.21211	6.21697	6.1866	6.0675	5.63639	200	6.05822	23.2601	186.246	5.57117	> 64	> 64	> 64	NA	NA	NA
Fosthiazate	98886-44-3	34930	5.92337	5.98929	6.14725	6.12438	5.93899	5.79444	5.63996	200	6.00814	2.58133	93.1387	5.58412	0.0064	0.0064	> 64	0	NA	4.24
4-Aminophenyl sulfone	80-08-0	20371	5.92628	5.92074	5.93896	5.85809	5.82703	5.8015	5.56119	200	5.99131	0.580128	1000	4.71476	> 64	> 64	> 64	NA	NA	NA
Isophthalic acid	121-91-5	21485	5.92672	5.83344	5.84549	5.86598	5.80077	5.81674	4.79904	200	5.94418	3.56348	223.22	3.135	> 64	> 64	> 64	NA	NA	NA
Pirimiphos-methyl	29232-93-7	24266	5.92826	5.9259	5.82854	5.92122	6.00676	6.00955	4.12137	200	5.93916	23.2705	123.786	4.09234	6.4	6.4	> 64	40	8.88	11.3
Butachlor	23184-66-9	34402	5.92858	6.10457	6.0705	6.12366	6.0518	6.07653	5.44184	200	5.99932	3.08217	13.7575	5.43611	> 64	> 64	> 64	40	3.08	3.85
Fomesafen	72178-02-0	24112	5.9299	5.94975	5.94869	5.94753	5.89393	6.0019	5.51935	200	5.97615	24.9984	180.334	5.48024	0.0064	> 64	0.0064	NA	NA	NA
Acenaphthylene	208-96-8	23845	5.93199	5.961	5.94154	5.98452	5.91775	5.83412	5.36562	200	5.98153	2.33262	333.154	3.135	> 64	> 64	> 64	NA	NA	NA
Dichlobenil	1194-65-6	32365	5.93279	5.79487	6.11301	5.94529	5.89993	6.01062	5.54293	200	5.97779	24.9986	211.768	3.74861	0.0064	0.0064	> 64	0	NA	0.0394
N-(1,2,3,5,6,7-hexahydro-s-indacen-4-ylcarbamoyl)-4-(2-hydroxypropan-2-yl)furan-2-sulfonamide	210826-40-7	47301	5.93461	6.15382	6.2365	6.20004	6.08862	5.98466	5.62533	200	6.0518	15.4872	111.442	5.63717	6.4	> 64	6.4	NA	NA	NA
D-Mannitol	69-65-8	23235	5.93616	5.8869	5.92509	5.95686	5.92767	5.93695	5.41617	200	5.97097	3.81822	289.63	3.135	> 64	> 64	> 64	NA	NA	NA
Butam	35256-85-0	41691	5.9363	5.87616	5.90951	5.85909	5.88472	5.85731	5.61183	200	5.99667	0.368258	1000	5.22857	0.064	> 64	0.064	NA	NA	NA
Cinmethylin	87818-31-3	34456	5.93694	5.99325	5.99984	6.06824	5.91512	5.77295	4.90105	200	5.99741	2.69675	238.538	3.135	0.0064	0.0064	0.64	40	29.8	42.1
5-Heptyldihydro-2(3H)-furanone	104-67-6	34287	5.93918	5.81457	5.78854	5.78809	5.75657	5.87135	4.08855	200	5.92427	6.44645	182.341	3.135	0.64	0.64	64	NA	NA	NA
Flutolanil	66332-96-5	24109	5.9394	5.97571	6.07839	6.0104	5.50299	6.29555	5.43403	200	5.98685	24.9984	192.223	5.22218	6.4	6.4	64	40	9.59	11.7
1-[2-({[(2-chloro-4,5-difluorophenyl)carbonyl]carbamoyl}amino)-4-fluorophenyl]piperidine-4-carboxylic acid	648917-13-9	47376	5.94349	5.8979	5.94072	5.90417	5.92697	5.73484	5.57267	200	5.96993	3.58053	91.3484	5.5518	> 64	> 64	> 64	NA	NA	NA
Undecane	1120-21-4	21689	5.94545	5.92023	5.86242	5.82682	5.8602	5.89877	5.57359	200	5.99588	0.36755	1000	5.18417	> 64	> 64	> 64	NA	NA	NA
Propargite	2312-35-8	24276	5.94554	6.19346	5.98515	6.04549	5.82025	5.88478	3.35387	200	6.01036	8.54862	149.606	3.135	> 64	> 64	> 64	40	0.11	0.128
3-({(3R,4R)-6-[(5-fluoro-1,3-benzothiazol-2-yl)methoxy]-4-hydroxy-3,4-dihydro-2H-chromen-3-yl}methyl)benzoic acid	134002-60-1	47297	5.94815	5.87496	5.78582	5.87605	5.86684	5.9177	5.08901	200	5.94639	5.27598	234.169	3.135	6.4	64	6.4	NA	NA	NA
1-Decanol (Decanol)	112-30-1	21946	5.95219	5.91079	5.82774	5.84906	5.79344	5.6882	3.42351	200	5.94752	6.28644	142.913	3.135	> 64	> 64	> 64	NA	NA	NA
Tannic acid	1401-55-4	26076	5.95296	5.98075	5.95526	5.91779	5.85972	5.67863	5.3386	200	5.98669	1.16639	582.576	3.135	19.52	19.52	> 64	NA	NA	NA
Candoxatril	123122-55-4	47286	5.95789	5.83412	5.91528	5.81116	5.9147	5.84743	5.66423	200	6.00126	0.252752	1000	5.41988	> 64	> 64	> 64	NA	NA	NA
2-tert-Butylphenol	88-18-6	26525	5.95855	5.93643	5.97264	5.91962	5.80931	5.80877	4.9377	200	5.97576	2.78191	244.263	3.135	> 64	> 64	> 64	NA	NA	NA
5-Chloro-2-methyl-3(2H)-isothiazolone	26172-55-4	34286	5.96157	5.92908	5.95219	5.99613	5.89822	5.81735	5.55273	200	5.98824	1.40468	676.566	3.135	0.64	0.64	> 64	NA	NA	NA
N-Nitrosodiethylamine	55-18-5	21028	5.96318	5.89722	5.89151	5.86928	5.76855	5.74776	5.6631	200	6.00173	0.370265	1000	5.07597	0.64	0.64	> 64	NA	NA	NA
Rifampicin	13292-46-1	21244	5.96385	5.91642	5.93666	5.98417	5.83529	5.83877	5.56127	200	5.97861	1.26265	832.81	3.135	0.04	0.04	40	NA	NA	NA
Cytarabine HCl	69-74-9	24891	5.965	5.86901	5.94623	5.99505	5.88866	6.03152	5.47053	200	5.97823	22.745	211.098	3.78606	64	> 64	64	NA	NA	NA
Butylate	2008-41-5	23936	5.9666	5.88984	6.11233	5.96803	6.04668	6.05729	5.65409	200	6.00221	24.7658	195.575	5.45539	> 64	> 64	> 64	1.75	NA	1.41
Theophylline	58-55-9	21336	5.97125	5.9681	5.98179	6.02344	5.84397	5.89534	5.59404	200	5.99397	1.34389	776.328	3.135	> 64	> 64	> 64	NA	NA	NA
4,4'-Methylenedianiline	101-77-9	22422	5.97684	5.72916	5.90837	5.78264	5.86932	5.9153	5.52973	200	5.93769	3.65846	324.749	3.135	0.0064	0.0064	> 64	NA	NA	NA
Clodinafop-propargyl	105512-06-9	32354	5.97885	5.90207	6.04559	5.9415	6.14639	5.84202	5.14278	200	5.9997	24.9992	106.083	5.13117	64	64	> 64	40	0.291	0.319
Pentanal	110-62-3	21653	5.97913	5.93456	5.90017	5.99552	6.05435	6.02052	5.55506	200	5.98877	24.8378	185.143	5.52032	64	64	64	NA	NA	NA
Propyzamide	23950-58-5	20420	5.97942	5.90692	5.98391	6.01385	5.92416	5.90769	5.62667	200	5.98605	2.1909	483.488	3.135	> 64	> 64	> 64	0.5	NA	NA
6-Methylquinoline	91-62-3	20887	5.98231	5.83022	5.86913	5.75719	5.73651	5.66902	5.51916	200	5.99675	0.37836	1000	4.75926	0.064	0.064	> 64	NA	NA	NA
Octamethylcyclotetrasiloxane	556-67-2	27205	5.98858	5.97815	5.9559	5.97254	5.98437	6.04735	4.47957	200	5.99446	24.9997	182.955	4.3049	> 64	> 64	> 64	NA	NA	NA
MGK	113-48-4	32562	5.98938	5.9889	5.96602	5.97785	5.81184	5.84054	4.3031	200	5.98326	4.60867	184.89	3.135	0.64	0.64	> 64	40	7.81	8.73
Naphthalene	91-20-3	20913	5.98969	5.93475	5.95833	5.78411	5.87469	5.91762	4.82896	200	5.96407	5.30998	214.956	3.135	> 64	> 64	> 64	NA	NA	NA
Iprodione	36734-19-7	24154	5.99161	5.94938	5.85198	6.05621	5.87194	5.80041	5.3957	200	5.98321	1.74984	429.844	3.135	64	64	> 64	35	37.3	58.3
Propazine	139-40-2	21196	5.99192	6.0528	6.03061	6.087	6.03884	5.83168	5.548	200	6.01808	25	101.785	5.54395	0.0064	> 64	0.0064	13.5	NA	0.121
Monuron	150-68-5	20311	5.99196	5.99837	5.94071	5.97605	5.86366	5.79142	5.34384	200	5.99007	1.71024	412.044	3.135	0.064	0.064	> 64	NA	NA	NA
1H,1H,2H,2H-Perfluorooctyl iodide	2043-57-4	47565	5.99383	5.97645	5.95447	5.95569	5.94366	5.85724	4.39435	200	5.98585	4.73986	189.501	3.13502	> 64	> 64	> 64	NA	NA	NA
Norflurazon	27314-13-2	24234	5.99392	5.95991	6.10596	6.18691	6.05263	5.79056	5.15307	200	6.02414	23.3167	104.209	5.14124	64	64	> 64	1.5	NA	NA
2-(1-benzofuran-4-yl)-N-methyl-N-[(5R,7S,8S)-7-(pyrrolidin-1-yl)-1-oxaspiro[4.5]dec-8-yl]acetamide	124378-77-4	47258	5.99484	5.78902	5.90676	5.76593	5.88692	5.76516	5.61041	200	6.00081	0.306094	1000	5.18282	5.792	5.792	> 64	NA	NA	NA
4-Nitrobenzoic acid	62-23-7	20966	5.995	5.57249	5.857	5.85189	5.7727	5.90594	5.53161	200	5.99456	0.15644	1000	5.3576	> 64	> 64	> 64	NA	NA	NA
Acrylamide	79-06-1	20027	5.99685	5.68034	5.6881	5.76422	5.88637	5.7574	5.65333	200	5.99865	24.2521	0.559135	5.73136	> 64	> 64	> 64	NA	NA	NA
2-Naphthylamine	91-59-8	20921	5.99806	5.76078	5.93743	5.71648	5.71195	5.88832	5.50606	200	5.99309	0.314966	1000	5.03354	0.0064	0.0064	64	NA	NA	NA
Diethylstilbestrol (DES)	56-53-1	20465	5.99936	5.99975	5.97203	5.9639	5.98496	5.73062	5.60956	200	5.9958	7.21181	87.0234	5.62362	64	64	> 64	NA	NA	NA
Cyhalofop-butyl	122008-85-9	34503	6.00021	5.99585	6.11939	6.16605	6.07785	5.90909	5.22496	200	6.02808	22.3437	107.222	5.19352	> 64	> 64	> 64	40	2.69	2.94
Butyl benzoate	136-60-7	40694	6.00161	5.93703	5.84533	5.8307	5.99859	5.76088	5.5333	200	5.96783	24.8896	100.369	5.53345	0.064	> 64	0.064	NA	NA	NA
Pyrimethanil	53112-28-0	34877	6.0032	5.85747	5.8397	5.84118	5.67747	6.12065	5.39559	200	5.88575	24.9989	183.643	5.33135	0.0064	0.0064	> 64	30	NA	9.52
Nitrobenzene	98-95-3	20964	6.0056	5.9672	6.01334	6.12044	6.23262	6.14207	5.65376	200	6.03644	24.7735	192.85	5.49238	> 64	> 64	> 64	NA	NA	NA
Sethoxydim	74051-80-2	24304	6.00601	6.15524	6.05727	5.99847	5.76314	5.97349	3.35431	200	6.02072	8.46435	149.135	3.135	> 64	> 64	> 64	1.5	NA	NA
3-Methylbenzene-1,2-diamine	2687-25-4	27494	6.00629	5.9328	5.87222	5.79264	5.78409	5.7926	5.04858	200	5.95661	2.39381	273.054	3.135	64	64	64	NA	NA	NA
Clofibrate	637-07-0	20336	6.00945	5.79915	5.86307	5.81462	5.7531	5.77726	5.53566	200	5.99566	0.380817	1000	4.91517	64	64	64	NA	NA	NA
Ethofumesate	26225-79-6	34580	6.00984	6.03261	6.1377	6.02565	6.13664	6.10602	5.44402	200	6.0374	24.9192	198.241	4.9771	0.0064	0.0064	> 64	22.25	NA	77.7
1,3-Diisopropylbenzene	99-62-7	26640	6.01778	5.98024	5.99428	6.06719	6.20968	6.12121	5.45571	200	6.03029	24.9641	175.272	5.42365	> 64	> 64	> 64	NA	NA	NA
Propiconazole	60207-90-1	24280	6.02366	6.0924	6.15987	6.20591	5.94862	5.92717	5.04707	200	6.03318	3.31048	248.517	3.135	0.0064	0.0064	6.4	40	24.5	26.6
Amitraz	33089-61-1	23871	6.02464	5.92692	6.14298	5.97193	5.94574	6.56735	4.7188	200	6.08221	24.9994	199.607	3.35991	> 64	> 64	> 64	40	4.5	14.5
4-(Butan-2-yl)phenol	99-71-8	22332	6.03297	6.08853	6.06897	6.07744	6.0532	6.02091	5.52337	200	6.02719	12.2567	141.983	5.50448	0.064	0.064	> 64	NA	NA	NA
Thiabendazole	148-79-8	21337	6.03618	6.23428	6.02382	5.98066	5.77695	5.92767	4.91132	200	6.01402	3.75634	227.238	3.135	64	64	> 64	40	25.6	30.3
Carfentrazone-ethyl	128639-02-1	32532	6.03683	5.98335	6.03806	6.03558	5.92799	5.98276	5.59347	200	5.9973	4.49381	291.399	3.135	0.0064	0.0064	0.0064	40	0.51	0.57
Bentazone	25057-89-0	23901	6.04532	5.93154	5.95649	5.99585	6.00705	6.0537	5.54931	200	5.99827	24.9998	200.683	5.01507	> 64	> 64	> 64	11.75	NA	NA
Thidiazuron	51707-55-2	32651	6.05093	6.1775	6.09801	5.92601	6.00525	5.89039	4.79847	200	6.0212	3.98152	216.672	3.135	0.0064	> 64	0.0064	0.5	NA	7.14
Cycloate	1134-23-2	32356	6.05665	6.10357	5.93035	6.05101	6.03006	5.75885	5.05928	200	6.01061	21.531	104.823	5.07516	> 64	> 64	> 64	0.5	NA	80
(E)-Anethole	4180-23-8	20087	6.05736	5.98176	6.01243	6.05892	5.96692	5.96217	5.48558	200	6.00596	3.67968	301.785	3.135	0.064	0.064	> 64	NA	NA	NA
C10-21 sulfonic acids phenyl esters	91082-17-6	47526	6.05872	6.02448	5.88866	5.99955	5.92732	5.95618	3.65206	200	5.99079	8.32303	168.852	3.13572	3.2	3.2	> 64	NA	NA	NA
2-tert-Butyl-5-methylphenol	88-60-8	26529	6.06578	6.0459	6.01587	6.06232	5.95144	5.90917	4.76603	200	6.01296	4.32011	212.467	3.135	0.064	0.064	> 64	NA	NA	NA
2,6-Di-tert-butylphenol	128-39-2	27052	6.06707	5.98932	6.02704	6.0725	5.90536	5.88458	5.18826	200	6.00775	2.85657	274.233	3.135	> 64	> 64	> 64	NA	NA	NA
Azamethiphos	35575-96-3	34818	6.06726	5.94279	5.91482	5.93106	5.88367	5.74549	5.57482	200	6.00088	0.753418	1000	4.35519	64	> 64	64	40	11.4	23.9
Prodiamine	29091-21-2	34210	6.07286	6.18181	6.01681	5.74977	5.99002	5.91789	5.1041	200	6.00049	3.65113	252.402	3.135	> 64	> 64	> 64	1.25	NA	74.1
1,2,3-Trichlorobenzene	87-61-6	26193	6.07653	6.04498	6.06448	6.0705	6.01541	5.97786	3.54641	200	6.0228	20.177	121.838	3.55525	0.064	0.064	> 64	NA	NA	NA
Fluconazole	86386-73-4	20627	6.07799	6.0404	6.05603	6.0901	6.01334	5.98693	5.56443	200	6.02422	3.8108	308.959	3.135	0.64	0.64	> 64	NA	NA	NA
N,N-Diethyl aniline	91-66-7	21800	6.078	6.08599	5.90361	5.99751	5.97734	6.05035	4.82968	200	6.00677	24.9955	186.105	4.65549	> 64	> 64	> 64	NA	NA	NA
2-Chlorotoluene	95-49-8	23977	6.07962	6.05822	5.91972	6.0214	5.98329	6.04427	3.30378	200	6.00713	24.9411	177.852	3.14958	0.0064	> 64	0.0064	NA	NA	NA
Cypermethrin	52315-07-8	23998	6.08717	6.1104	6.11553	6.02837	5.88025	5.71135	5.17403	200	6.02603	1.86131	258.157	3.81191	0.0064	0.0064	6.4	18.25	0.0935	0.325
2,2-Dibromo-3-nitrilopropionamide	10222-01-2	32361	6.09335	6.03061	6.04065	6.0737	5.95603	5.94132	5.57253	200	6.0177	2.39738	405.851	3.135	0.064	0.064	> 64	NA	NA	NA
Disulfoton	298-04-4	22018	6.09651	6.13461	5.89734	6.02513	5.92547	5.722	5.04071	200	6.013	2.22023	271.397	3.135	> 64	> 64	> 64	35	60.8	72.8
Tebufenozide	112410-23-8	34948	6.09665	6.48762	6.28131	6.07281	5.95834	6.06322	5.37624	200	6.06452	19.8873	212.212	3.1509	> 64	> 64	> 64	20	NA	5.19
Anilazine	101-05-3	20089	6.10567	6.01186	6.12625	6.11248	5.98501	5.78169	4.99613	200	6.03355	2.66782	207.469	3.93538	> 64	> 64	> 64	40	23.8	26.4
Alachlor	15972-60-8	22265	6.10991	6.07473	6.12079	6.10225	5.75883	5.73854	5.10395	200	6.03391	1.5316	328.293	3.135	64	64	> 64	40	23.4	25.9
Isoxaflutole	141112-29-0	34723	6.11201	6.28711	6.21874	6.31236	6.07047	6.15172	5.61095	200	6.08653	22.5245	202.155	5.00393	> 64	> 64	> 64	1	NA	0.973
Prochloraz	67747-09-5	24270	6.11479	6.19273	6.18643	6.29278	5.97562	5.98423	3.4127	200	6.05895	8.35147	152.676	3.1365	64	64	> 64	40	0.742	4.47
Safrole	94-59-7	21254	6.11536	6.07527	5.91973	6.0231	5.95675	6.04899	5.61591	200	6.00949	24.9932	188.102	5.52808	> 64	> 64	> 64	NA	NA	NA
N-Nitrosodiphenylamine	86-30-6	21030	6.11627	6.0269	6.0795	6.07561	6.00135	5.87203	5.25532	200	6.02779	2.84022	243.837	3.89608	0.64	0.64	> 64	NA	NA	NA
Methyl isothiocyanate	556-61-6	27204	6.13629	6.37441	6.06158	6.02361	5.95802	6.02296	5.06162	200	6.03899	5.80796	224.334	3.135	> 64	> 64	> 64	40	0.497	2.96
Acenaphthene	83-32-9	21774	6.13803	5.73788	6.02691	6.07819	5.5968	5.77295	5.36948	200	5.99577	0.870842	919.057	3.135	> 64	> 64	> 64	NA	NA	NA
Oxadiazon	19666-30-9	24239	6.1423	6.22521	6.08543	5.94702	6.04924	5.94565	3.29098	200	6.03432	18.3735	120.297	3.30224	0.0064	0.0064	> 64	40	1.27	5.12
Methoxyfenozide	161050-58-4	32628	6.15769	6.09981	6.05121	5.90051	5.99959	6.01384	4.43132	200	6.01216	9.15482	195.408	3.15252	> 64	> 64	> 64	4.75	NA	28.2
Mevinphos	7786-34-7	32683	6.15811	6.2102	6.22059	6.28929	4.99266	5.739	3.88488	200	6.00622	3.88375	155.867	3.135	> 64	> 64	> 64	11.5	0.286	55.8
Flumetralin	62924-70-3	32553	6.16106	6.01309	5.99611	6.01945	6.09876	6.10699	3.64816	200	6.04096	24.9954	180.275	3.46834	6.4	6.4	64	11	0.00136	0.0123
Diuron	330-54-1	20446	6.18693	6.61841	6.23746	6.30997	6.47584	6.26343	5.15746	200	6.14614	24.9952	179.036	5.1029	> 64	> 64	> 64	4.5	NA	1.44
Metam-sodium hydrate	6734-80-1	40361	6.24645	6.20142	6.20619	6.30032	6.43108	6.12846	5.51713	200	6.11243	24.9698	191.083	5.33152	> 64	> 64	> 64	29.5	0.728	21.6
2,2-Bis(bromomethyl)-1,3-propanediol	3296-90-0	20164	6.40754	5.90739	5.99245	5.62755	5.66834	5.93226	5.63764	200	6.02825	25	5.47442	5.71297	> 64	> 64	> 64	NA	NA	NA
Daminozide	1596-84-5	20370	6.42814	6.06547	6.34376	6.16681	6.00013	6.01356	5.438	200	6.07529	3.15631	299.363	3.135	64	> 64	64	0	36.2	66.5
Azido-3'-deoxythymidine	30516-87-1	20127	5.40874	5.52697	5.63109	5.66032	5.68536	5.71072	5.92076	> 200	5.99685	0.000238727	215.431	5.30557	0.0064	> 64	0.0064	NA	NA	NA
5-Amino-o-cresol	2835-95-2	24489	5.43572	5.5671	5.55501	5.60131	5.73776	5.75022	5.80019	> 200	6.00332	1.21e-16	647.669	5.2639	0.064	0.064	> 64	NA	NA	NA
Cyromazine	66215-27-8	23999	5.44539	5.67228	5.55753	5.57494	5.41936	6.14076	5.9379	> 200	5.99936	7.65e-07	621.404	5.36057	> 64	> 64	> 64	1.25	NA	NA
Icaridin	119515-38-7	34227	5.44835	5.77221	5.76068	6.03428	5.43409	5.78658	5.96752	> 200	6.03805	0.0358109	497.47	5.3435	> 64	> 64	> 64	0	NA	0.114
Perfluorohexanoic acid	307-24-4	31862	5.46839	5.54968	5.60153	5.66773	5.68629	5.72913	5.85665	> 200	5.82462	24.1712	244.141	9.99802	> 64	> 64	> 64	NA	NA	NA
Stavudine	3056-17-5	23819	5.47241	5.52992	5.60173	5.67442	5.69433	5.69698	5.9333	> 200	5.82164	23.7244	232.467	9.99783	> 64	> 64	> 64	NA	NA	NA
Potassium nonafluoro-1-butanesulfonate	29420-49-3	37707	5.4884	5.58104	5.55323	5.69868	5.70386	5.64691	5.80593	> 200	6.00332	1.54e-13	270.388	5.2726	> 64	> 64	> 64	NA	NA	NA
Chloridazon	1698-60-8	34872	5.51303	5.46766	5.29929	6.0081	5.44149	5.44178	5.88692	> 200	5.9993	5.18e-10	201.684	5.20105	> 64	> 64	> 64	0	NA	25.6
beta-1,2,3,4,5,6-Hexachlorocyclohexane	319-85-7	20685	5.51933	5.62747	5.65322	5.70224	5.73583	5.75312	5.87112	> 200	5.84803	23.7528	251.45	9.97924	> 64	> 64	> 64	NA	NA	NA
Atrazine	1912-24-9	20112	5.54453	5.71939	5.72997	5.07362	6.06469	6.06358	5.93971	> 200	5.77327	24.9999	33.0268	6.05133	> 64	> 64	> 64	0	NA	0.117
Dichloroacetic acid	79-43-6	20428	5.55757	5.97176	6.01903	5.88732	5.97686	5.91529	5.69548	> 200	5.95285	11.3427	116.645	5.69123	> 64	> 64	> 64	NA	NA	NA
Bifenazate	149877-41-8	32525	5.61556	5.82243	5.79672	5.93203	5.25209	5.68223	5.87199	> 200	5.90144	20.3631	23.5001	5.49637	0.0064	0.0064	64	40	6.51	10.1
Benzoic acid	65-85-0	20143	5.62918	5.76581	5.73278	5.76561	5.71904	5.72757	6.04326	> 200	5.87576	24.9999	225.575	9.32192	0.0066	0.0066	0.656	NA	NA	NA
Triethanolamine	102-71-6	21392	5.64848	5.64416	5.71294	5.65934	5.09363	5.38214	5.69414	> 200	5.99719	0.422019	0.616856	5.40212	> 64	> 64	> 64	NA	NA	NA
Butylbenzene	104-51-8	22472	5.65339	5.67398	5.69324	5.67278	5.53302	5.60458	5.7544	> 200	5.99795	0.00724153	5.25905	5.31831	> 64	> 64	> 64	NA	NA	NA
Volinanserin	139290-65-6	47363	5.67038	5.79423	5.78464	5.94886	5.82916	5.79997	5.77605	> 200	6.00396	3.55e-16	100.119	5.59927	64	> 64	64	NA	NA	NA
N-ethyl-3-methyl-N-(propan-2-yl)-5-{[(2S)-2-(pyridin-4-ylamino)propyl]oxy}benzamide 4-methylbenzenesulfonate	263553-33-9	47313	5.67272	5.78276	5.58902	5.62905	5.559	5.61019	5.82145	> 200	6.00471	0.00461411	31.0797	5.32667	> 64	> 64	> 64	NA	NA	NA
2-Butanone oxime	96-29-7	21821	5.67722	5.89398	6.05374	5.80186	5.81872	5.68337	6.20338	> 200	5.9228	24.9996	217.102	8.37197	> 64	> 64	> 64	NA	NA	NA
N-Ethyl aniline	103-69-5	25271	5.68163	5.66792	5.68281	5.67176	5.516	5.56473	5.66929	> 200	5.99681	0.151223	0.0305677	5.48553	> 64	> 64	> 64	NA	NA	NA
Tributyl phosphate	126-73-8	21986	5.68555	5.77475	5.68401	5.75439	5.69635	5.61455	5.66553	> 200	6.00241	0.0759126	1000	5.25485	64	64	> 64	NA	NA	NA
Acephate	30560-19-1	23846	5.69113	5.74041	5.76216	5.69161	5.85409	5.76688	5.99128	> 200	5.8917	22.3326	232.773	9.11301	0.0064	0.0064	0.064	10	NA	3.33
2-Ethylhexanoic acid	149-57-5	25293	5.6969	5.88061	5.7851	5.80716	5.7557	5.70281	6.11759	> 200	5.89762	20.506	203.561	6.45443	> 64	> 64	> 64	NA	NA	NA
3-ethyl-5-{5-[(4-ethylpiperazin-1-yl)sulfonyl]-2-propoxyphenyl}-2-(pyridin-2-ylmethyl)-2,6-dihydro-7H-pyrazolo[4,3-d]pyrimidin-7-one	215297-27-1	47289	5.70478	6.02687	5.82802	5.88124	5.91402	5.8758	5.68843	> 200	6.00014	0.121499	1000	5.57945	> 64	> 64	> 64	NA	NA	NA
Allura red	25956-17-6	24436	5.71005	5.74674	5.76244	5.78935	5.71847	5.66637	5.85959	> 200	6.00074	2.64e-14	601.481	5.50652	0.064	0.064	> 64	NA	NA	NA
2-methoxy-5-nitroaniline	99-59-2	20943	5.71146	5.75559	5.6766	5.76726	5.82902	5.74609	5.81551	> 200	6.00245	1.85e-16	99.363	5.51677	64	64	> 64	NA	NA	NA
Tripropylene glycol monomethyl ether	25498-49-1	29329	5.71495	6.01147	5.87777	5.88635	5.90688	5.89959	5.7191	> 200	5.95396	1.63047	888.204	3.135	> 64	> 64	> 64	NA	NA	NA
3,7-Dimethyl-2,6-octadienal	5392-40-5	24836	5.71658	5.73581	5.766	5.84074	5.77918	5.87806	5.7281	> 200	5.99522	5.63e-16	59.0407	5.56224	0.064	0.064	> 64	NA	NA	NA
Benzyl hydrogen phthalate	2528-16-7	43938	5.71752	5.72694	5.78732	5.83889	5.72994	5.67421	5.73707	> 200	6.00074	0.0223296	1000	5.46239	> 64	> 64	> 64	NA	NA	NA
Dazomet	533-74-4	24902	5.72573	5.61685	5.46329	5.70998	5.78493	5.5456	5.83121	> 200	6.0039	1.08e-12	589.408	5.32727	6.4	> 64	6.4	20.75	0.139	0.281
p-Cymene	99-87-6	26645	5.72725	5.98686	6.13838	6.04797	6.07859	6.06414	5.9195	> 200	6.00426	23.8137	230.799	3.1365	> 64	> 64	> 64	NA	NA	NA
Azelaic acid di(2-ethylhexyl) ester	103-24-2	26697	5.72726	5.6178	5.69135	5.67212	5.23114	5.43668	5.67021	> 200	5.99763	0.411326	0.578932	5.42694	> 64	> 64	> 64	NA	NA	NA
5-Ethyl-1-aza-3,7-dioxabicyclo[3.3.0]octane	7747-35-5	29289	5.73079	6.0458	6.06479	5.91999	5.96462	5.93609	5.7764	> 200	5.97898	2.33342	585.438	3.135	0.0064	0.0064	> 64	NA	NA	NA
Mepiquat chloride	24307-26-4	24170	5.7314	5.79834	6.00182	5.90688	5.95588	6.13405	5.90408	> 200	5.96747	24.9134	227.057	4.19771	> 64	> 64	> 64	0	NA	9.62
(2S,3S,4R,5R)-3-amino-5-[6-({5-chloro-2-[(3-methyl-1,2-oxazol-5-yl)methoxy]benzyl}amino)-9H-purin-9-yl]-4-hydroxy-N-methyltetrahydrofuran-2-carboxamide (non-preferred name)	NOCAS_47305	47305	5.73144	5.80666	5.69927	5.71249	5.79825	5.68525	5.82922	> 200	6.00295	1.25e-12	509.779	5.51293	6.4	6.4	> 64	NA	NA	NA
Toluene-2,4-diisocyanate	584-84-9	26156	5.73445	5.7955	5.73419	5.78312	5.69684	5.61225	5.6706	> 200	6.00459	0.105085	1000	5.25639	> 64	> 64	> 64	NA	NA	NA
5,5-Dimethylhydantoin	77-71-4	21754	5.73509	5.98635	6.05655	5.90665	5.97464	5.92662	5.78699	> 200	5.97171	20.1542	104.842	5.80008	> 64	> 64	> 64	NA	NA	NA
Methamidophos	10265-92-6	24177	5.73519	5.85438	5.85312	5.87578	5.89499	5.93011	5.87412	> 200	6.00265	3.87e-15	617.258	5.72141	0.64	0.64	> 64	0.75	NA	1.57
Dipropylene glycol	25265-71-8	27856	5.73843	5.73483	5.78974	5.87133	5.73669	5.66461	5.86617	> 200	6.00074	1.19e-16	406.932	5.54837	0.064	> 64	0.064	NA	NA	NA
2-(4-fluorophenoxy)-N-[4-(2-hydroxypropan-2-yl)benzyl]pyridine-3-carboxamide	214535-77-0	47278	5.73998	6.01501	5.83576	5.89551	5.91252	5.89701	5.71735	> 200	6.0003	0.105498	1000	5.62897	0.0064	0.0064	> 64	NA	NA	NA
Pymetrozine	123312-89-0	32637	5.74347	5.76722	5.80199	5.78082	5.76774	5.88823	5.75885	> 200	6.00542	1.12e-14	240.762	5.57318	0.0064	> 64	0.0064	1.25	8.52	17.4
Aspirin	50-78-2	20108	5.74434	5.84933	5.81348	6.09889	5.8903	5.88985	5.70822	> 200	5.95466	1.71986	793.249	3.135	> 64	> 64	> 64	NA	NA	NA
Clopyralid	1702-17-6	29221	5.75139	5.75334	5.75175	5.86734	5.92642	5.88671	6.07777	> 200	5.91334	21.3124	220.007	7.20247	0.64	0.64	> 64	0.5	NA	0.355
Zoxamide	156052-68-5	32581	5.75324	5.80604	5.66937	5.63695	5.47537	4.67472	5.69571	> 200	5.99535	0.641801	12.0077	5.03924	64.32	> 64	64.32	40	4.74	5.13
Pyraflufen-ethyl	129630-19-9	34871	5.75469	5.74405	5.74213	5.85415	5.98292	6.01718	5.88071	> 200	5.93194	9.04907	0.00997586	5.84339	> 64	> 64	> 64	40	0.173	0.187
2,4,6-Trimethylphenol	527-60-6	22049	5.75628	5.86691	5.84654	5.84073	5.87062	5.85857	5.76378	> 200	6.00153	5.84e-16	160.326	5.65762	> 64	> 64	> 64	NA	NA	NA
4-Nitroaniline	100-01-6	20961	5.75848	5.76894	5.72669	5.64091	5.67854	5.69264	5.72367	> 200	5.99599	0.0841962	1.52783	5.47454	0.0064	> 64	0.0064	NA	NA	NA
sodium 1-{[5-(5-chlorothiophen-2-yl)-1,2-oxazol-3-yl]methyl}-2-[(1-cyclopropylpiperidin-4-yl)carbamoyl]-1H-benzimidazole-5-carboxylate	NOCAS_47383	47383	5.7606	5.80619	5.70526	5.8653	5.82125	5.69096	5.85617	> 200	6.0047	2.04e-13	470.226	5.56497	0.0154	0.0154	> 64	NA	NA	NA
2-Anisidine	90-04-0	23877	5.76464	5.78014	5.8409	5.8205	5.83162	5.8073	5.77798	> 200	5.99993	1.61e-16	325.633	5.60866	> 64	> 64	> 64	NA	NA	NA
2,4,7,9-Tetramethyl-5-decyne-4,7-diol, mixture of (+/-) and meso	126-86-3	27041	5.76565	5.76701	5.77656	5.78205	5.64204	5.74713	5.81169	> 200	6.00219	0.0368406	0.0900807	5.55078	> 64	> 64	> 64	NA	NA	NA
Carboxin	5234-68-4	23951	5.76626	5.9049	5.83124	5.84517	5.84135	5.61775	5.90202	> 200	6.00801	0.101671	1000	5.50733	64	64	> 64	40	4.74	5.13
3-{[1-(aminomethyl)cyclohexyl]methyl}-1,2,4-oxadiazol-5(4H)-one hydrochloride	NOCAS_47292	47292	5.77115	5.68922	5.76151	5.73285	5.68507	5.71558	5.70054	> 200	6.00281	0.0467175	1000	5.37522	> 64	> 64	> 64	NA	NA	NA
Dimethylcarbamoyl chloride	79-44-7	20512	5.77129	5.81376	5.82312	5.71305	5.84045	5.89756	5.73452	> 200	5.99667	7.92e-16	878.604	5.60959	> 64	> 64	> 64	NA	NA	NA
Methimazole	60-56-0	20820	5.77147	5.89173	5.88128	5.8338	5.91112	5.90073	5.945	> 200	5.93575	0.0420788	261.455	5.81196	> 64	> 64	> 64	NA	NA	NA
Phenoxyethanol	122-99-6	21976	5.77344	5.9811	6.03684	6.06812	6.14557	5.98753	5.96547	> 200	6.00276	0.465664	376.593	6.06741	> 64	> 64	> 64	0	NA	1.46
Acetamiprid	135410-20-7	34300	5.77566	5.98403	6.03311	6.03304	6.1597	6.01911	5.958	> 200	6.00229	19.1164	229.427	5.14188	> 64	> 64	> 64	0.5	NA	NA
Dicamba	1918-00-9	24018	5.77838	5.91794	5.72395	5.9828	6.18236	6.36771	6.02915	> 200	5.95151	24.9827	47.002	6.24619	> 64	> 64	> 64	0	NA	0.00136
2-(2-Butoxyethoxy)ethanol	112-34-5	21519	5.77988	5.99727	6.213	5.86466	5.94557	5.73904	5.96345	> 200	5.99604	24.9265	7.4915	5.87979	0.064	0.064	> 64	NA	NA	NA
3-Nitrotoluene	99-08-1	21831	5.78052	5.88565	5.8159	5.76822	5.92636	5.8836	5.85268	> 200	5.99704	1.82e-13	630.749	5.69849	0.0064	6.4	0.0064	NA	NA	NA
Dalapon	75-99-0	21575	5.78147	6.06369	6.04872	6.03916	5.95414	5.92729	5.79321	> 200	5.99441	1.86129	264.947	5.47456	0.064	0.064	> 64	NA	NA	NA
Carbaryl	63-25-2	20247	5.78232	5.79479	5.60091	5.71167	5.83014	5.72213	5.67481	> 200	6.00405	0.0344078	0.0723174	5.49574	> 64	> 64	> 64	7.75	29.8	58.5
Bis(2-chloroethyl)ether	111-44-4	20168	5.78274	6.1369	5.9438	5.9565	5.798	5.85874	5.72072	> 200	5.99614	0.573407	1000	5.08234	> 64	> 64	> 64	NA	NA	NA
Indium arsenide	1303-11-3	23825	5.78324	5.75651	5.76614	5.7496	5.54091	5.52745	5.85834	> 200	6.00712	0.140445	0.183953	5.55431	6.4	6.4	> 64	NA	NA	NA
2,6-Diethylaniline	579-66-8	27218	5.78369	5.83129	5.80572	5.80158	5.82422	5.83666	5.68066	> 200	5.99872	0.0762914	1000	5.50793	> 64	> 64	> 64	NA	NA	NA
Sucrose octaacetate	126-14-7	42423	5.78402	5.74744	5.76496	5.74612	5.72364	5.74731	5.72957	> 200	6.00215	0.0483009	5.59637	5.50641	> 64	> 64	> 64	NA	NA	NA
(2R)-2-{4-[({[2-(1,3-benzodioxol-5-yloxy)pyridin-3-yl]carbonyl}amino)methyl]-3-fluorophenoxy}propanoic acid	445295-04-5	47282	5.78543	5.84469	5.86239	5.839	5.91909	5.86139	5.72278	> 200	6.00152	0.0341276	999.999	5.62267	> 64	> 64	> 64	NA	NA	NA
2-Methylbenzenamine	95-53-4	26164	5.79063	5.87439	5.75592	5.88591	5.91204	5.72742	5.88548	> 200	6.0047	2.87e-15	454.008	5.66412	0.64	0.64	> 64	NA	NA	NA
Myrcene	123-35-3	25692	5.79128	5.75099	5.75653	5.75291	5.73085	5.70893	5.71276	> 200	6.00217	0.0783386	1000	5.3796	0.0064	0.064	0.0064	NA	NA	NA
Famoxadone	131807-57-3	34588	5.79639	5.77435	5.6982	5.79546	5.7533	5.83224	5.66567	> 200	5.99899	2.57556	0.146991	5.75739	64.32	64.32	> 64	40	0.0188	0.181
2-(3,4-Dihydroxy-phenyl)-3,5,7-trihydroxy-chromen-4-one	117-39-5	21218	5.79649	5.8591	5.85532	5.79417	4.75131	5.87295	5.74511	> 200	5.95243	5.74193	11.9118	5.37418	0.0064	0.0064	> 64	NA	NA	NA
Caprolactam	105-60-2	20240	5.79706	5.80589	5.84106	5.87119	5.88064	5.55447	5.68248	> 200	5.99256	0.197452	1000	5.28204	> 64	> 64	> 64	NA	NA	NA
1,3-Benzenediamine	108-45-2	21137	5.7974	5.84223	5.86926	5.89056	5.86734	5.99655	5.77557	> 200	5.99908	1.6e-06	585.785	5.72779	64	64	> 64	NA	NA	NA
6-Propyl-2-thiouracil	51-52-5	21209	5.79926	5.84008	5.81761	5.90803	5.80064	5.88458	5.74159	> 200	5.99881	0.0560101	1000	5.60395	6.4	> 64	6.4	NA	NA	NA
1,2,4-Trimethylbenzene	95-63-6	21402	5.80315	5.83962	5.87811	5.84052	5.90771	5.88665	5.70566	> 200	6.00165	0.0651092	1000	5.61027	0.0666	0.0666	> 64	NA	NA	NA
Ethylene glycol monohexyl ether	112-25-4	26908	5.8051	6.03182	5.89661	5.92892	5.72107	5.88775	5.76907	> 200	6.00013	0.268952	999.846	5.44587	> 64	> 64	> 64	NA	NA	NA
Monocrotophos	6923-22-4	34816	5.80561	5.7566	5.73971	5.78178	5.78556	5.76716	6.07032	> 200	5.89241	24.4038	224.591	9.16737	0.064	0.064	> 64	10	NA	0.0609
Valproic Acid	99-66-1	23733	5.80781	5.92303	6.12288	6.02994	6.05811	6.02949	5.90596	> 200	5.99867	18.6478	239.819	3.22997	> 64	> 64	> 64	NA	NA	NA
1,3-Dichloro-5,5-dimethylhydantoin	118-52-5	24985	5.80825	5.78915	5.78835	5.81738	5.8263	5.80284	5.6667	> 200	5.99978	0.105936	1000	5.4456	> 64	> 64	> 64	NA	NA	NA
6-Thioguanine	154-42-7	23652	5.80871	5.79346	5.86026	5.80468	5.78119	5.8588	5.72468	> 200	5.99882	0.0537776	1000	5.55653	0.64	> 64	0.64	NA	NA	NA
Benzal chloride	98-87-3	25014	5.80879	5.83253	5.86219	5.77515	5.84701	5.88957	5.67883	> 200	5.9966	0.088983	1000	5.54115	0.064	0.064	> 64	NA	NA	NA
Resorcinol	108-46-3	21238	5.80959	5.85539	5.94332	5.84108	5.87943	5.8414	5.78257	> 200	6.00095	0.0738295	1000	5.64761	0.0064	> 64	0.0064	NA	NA	NA
1,2-Dimethyl-3-nitrobenzene	83-41-0	25132	5.80963	5.89089	5.8336	5.77259	5.85825	5.83161	5.79183	> 200	6.00404	0.0429532	1000	5.61263	0.0064	> 64	0.0064	NA	NA	NA
Fandosentan potassium salt	221246-12-4	47249	5.81018	5.81767	5.89318	5.85082	5.75115	5.74842	5.6878	> 200	6.00191	0.172075	1000	5.36439	0.064	> 64	0.064	NA	NA	NA
Thiamethoxam	153719-23-4	34962	5.81127	5.70046	5.73005	5.88296	5.80418	5.87828	5.91183	> 200	6.00673	1.17e-16	830.665	5.62754	> 64	> 64	> 64	1.25	68.3	74.7
1,5-Diaminonaphthalene	2243-62-1	20916	5.81232	5.79502	5.8091	5.76611	5.6421	5.52745	5.7317	> 200	6.00028	0.257389	14.3168	5.44058	> 64	> 64	> 64	NA	NA	NA
(3S)-3-(2-methylpyrimidin-5-yl)-9-(5,6,7,8-tetrahydro-1,8-naphthyridin-2-yl)nonanoic acid	NOCAS_47333	47333	5.8124	5.79358	5.84241	5.8389	5.80083	5.87021	5.86273	> 200	6.00263	4.04e-16	327.677	5.66092	64	64	> 64	NA	NA	NA
Colchicine	64-86-8	24845	5.81542	5.92892	5.87282	5.94645	5.92186	5.89445	5.69785	> 200	5.96116	1.73026	767.105	3.135	64	64	64	NA	NA	NA
2,4-Dimethylphenol	105-67-9	21864	5.81582	5.97464	5.95556	5.87338	5.84676	5.84007	5.7206	> 200	5.98919	0.408177	1000	5.25687	> 64	> 64	> 64	NA	NA	NA
N-(5-fluoro-3-methyl-1H-indol-1-yl)-4-methyl-2-(pyridin-2-yl)pyrimidine-5-carboxamide	1068967-96-3	47391	5.81765	5.83738	5.89992	5.83116	5.73332	5.76632	5.86291	> 200	6.00263	0.0707469	1000	5.58036	> 64	> 64	> 64	NA	NA	NA
N-[3-(Dimethylamino)propyl]-N,N',N'-trimethylpropane-1,3-diamine	3855-32-1	44564	5.81867	5.85026	5.87743	5.84936	5.80796	5.88604	5.95637	> 200	6.00215	4.47e-05	281.183	5.72509	0.0064	> 64	0.0064	NA	NA	NA
(2S)-4,4-difluoro-1-{N-[8-(pyrimidin-2-yl)-8-azabicyclo[3.2.1]oct-3-yl]glycyl}pyrrolidine-2-carbonitrile	NOCAS_47346	47346	5.81942	5.89182	5.85091	6.00242	5.9473	5.77701	5.84589	> 200	6.0047	2.01e-09	108.136	5.74397	> 64	> 64	> 64	NA	NA	NA
3-Methylaniline	108-44-1	26792	5.82175	5.8563	5.85912	5.88032	5.90916	5.98616	5.7874	> 200	5.99881	0.000261447	264.681	5.73869	> 64	> 64	> 64	NA	NA	NA
disodium (5S,6R,7R)-5-(1,3-benzodioxol-5-yl)-2-butyl-7-{2-[(2S)-2-carboxylatopropyl]-4-methoxyphenyl}-6,7-dihydro-5H-cyclopenta[b]pyridine-6-carboxylate	331623-06-4	47331	5.82198	5.86905	5.83188	6.32198	5.90863	5.95223	5.88505	> 200	5.98618	1.99202	133.021	5.83304	> 64	> 64	> 64	NA	NA	NA
Dimethyl phthalate	131-11-3	22455	5.82241	5.99042	6.07282	6.01154	6.18148	6.00734	5.97546	> 200	6.0079	7.55095	301.847	4.99441	> 64	> 64	> 64	10.25	NA	5.15
o-Tolidine	119-93-7	24059	5.82247	5.90797	5.90388	5.9683	5.85185	5.83532	5.86027	> 200	6.00209	0.0475473	1000	5.72488	64	64	> 64	NA	NA	NA
Triethylene Glycol Diacetate	111-21-7	26223	5.82398	5.86931	5.87561	5.90544	5.83307	5.96068	5.81977	> 200	5.99906	1.45e-15	172.316	5.73697	> 64	> 64	> 64	NA	NA	NA
N,N,4-Trimethylaniline	99-97-8	21832	5.82421	5.87009	5.93883	5.7853	5.7644	5.72327	5.73365	> 200	6.0033	0.195637	1000	5.35684	> 64	> 64	> 64	NA	NA	NA
N-[(3R)-1-azabicyclo[2.2.2]oct-3-yl]-2,3-dihydro-1,4-benzodioxine-6-carboxamide	527680-56-4	47285	5.82459	5.835	5.79883	5.80193	5.80553	5.81088	5.66592	> 200	5.99864	0.127319	1000	5.43592	> 64	> 64	> 64	NA	NA	NA
4-Hydroxy-3-methoxy-benzaldehyde	121-33-5	21969	5.82497	5.82562	5.76729	5.76688	5.68661	5.83543	5.80027	> 200	6.00194	0.103236	0.213531	5.63621	64	> 64	64	NA	NA	NA
4,4'-Methylene bis(2-methylaniline)	838-88-0	20867	5.82563	5.82058	5.7995	5.78086	5.7926	5.82875	5.70742	> 200	5.99881	0.0911818	1000	5.48467	0.0064	0.0064	> 64	NA	NA	NA
Sodium benzoate	532-32-1	20140	5.82643	5.82712	5.94536	5.82959	5.85668	5.75649	5.67601	> 200	6.00276	0.186548	1000	5.41072	> 64	> 64	> 64	NA	NA	NA
Urea	57-13-6	21426	5.82672	5.73263	5.78686	5.69593	5.76853	5.86056	5.7434	> 200	5.99522	2.92e-15	699.811	5.566	0.064	0.064	> 64	NA	NA	NA
1,3-Propane sultone	1120-71-4	21195	5.82674	5.87177	5.85378	5.77905	5.84362	5.90533	5.75827	> 200	5.99667	0.0561293	1000	5.62062	0.064	0.064	> 64	NA	NA	NA
alpha-Cyclodextrin	10016-20-3	30698	5.82726	5.83239	5.76641	5.86601	5.88361	5.82096	5.73849	> 200	6.00078	0.0477446	1000	5.59584	0.336	> 64	0.336	NA	NA	NA
Methotrexate	59-05-2	20822	5.82746	5.85796	5.80916	5.84506	5.83529	5.81498	5.74683	> 200	6.00207	0.0914877	1000	5.54228	6.4	> 64	6.4	NA	NA	NA
Dioctyl terephthalate	6422-86-2	27625	5.8288	5.83354	5.82364	5.77513	5.82247	5.86762	5.76907	> 200	5.99883	0.0430813	1000	5.59927	> 64	> 64	> 64	NA	NA	NA
Butanedioic acid, diethyl ester	123-25-1	38732	5.82893	5.90857	5.87297	5.88723	5.90375	5.97826	5.74765	> 200	5.95194	21.2746	203.573	5.44459	0.064	> 64	0.064	NA	NA	NA
2,3-Dinitrotoluene	602-01-7	27236	5.82988	5.93368	5.902	5.86833	5.90761	5.79103	5.69636	> 200	5.99702	0.254898	1000	5.40845	45.76	45.76	> 64	NA	NA	NA
2,4,5-Trichlorophenol	95-95-4	24359	5.83009	5.83383	5.82951	5.77677	5.77218	3.41196	5.80716	> 200	5.93642	25	55.2669	3.73508	6.4	6.4	> 64	NA	NA	NA
(1R)-1-{4-[(2R,6S)-4-(4,6-dimethyl-1,3,5-triazin-2-yl)-2,6-dimethylpiperazin-1-yl]pyrimidin-2-yl}ethanol	NOCAS_47267	47267	5.83037	5.77038	5.74956	5.68747	5.71005	5.70434	5.85131	> 200	6.00296	0.0401554	0.399705	5.54964	32	> 64	32	NA	NA	NA
4-Chloro-3-methylphenol	59-50-7	21717	5.83095	5.7986	5.79413	5.81947	5.85253	5.7835	5.67956	> 200	5.99978	0.11351	1000	5.45581	> 64	> 64	> 64	NA	NA	NA
Metribuzin	21087-64-9	24204	5.83142	5.87787	5.90563	5.84898	5.8386	5.8719	5.77968	> 200	5.99634	0.0826222	1000	5.63529	> 64	> 64	> 64	0.75	NA	NA
Theobromine	83-67-0	26132	5.83157	5.86538	5.97778	6.03481	5.87454	5.86465	5.83358	> 200	6.00204	0.0642742	1000	5.76124	> 64	> 64	> 64	NA	NA	NA
Pirimicarb	23103-98-2	32569	5.83282	5.87668	6.03132	5.98724	6.3206	5.99052	5.9639	> 200	5.97913	18.4421	12.2201	6.09958	> 64	> 64	> 64	0.5	NA	4.22
Phthalic acid, mono-2-ethylhexyl ester	4376-20-9	25680	5.83321	5.76088	5.76653	6.07765	6.11186	6.43941	5.87974	> 200	5.95417	25	50.3341	6.27114	64.96	64.96	> 64	40	0.524	0.566
Imazapyr	81334-34-1	34665	5.83542	5.98319	6.00611	5.97331	5.90358	5.84134	5.76748	> 200	5.98395	1.16898	158.007	5.61688	0.064	0.064	> 64	1.25	NA	68.8
Cyclohexylamine	108-91-8	23996	5.83556	5.95231	5.82207	5.84551	5.97896	5.82873	5.85835	> 200	5.99704	0.0471283	1000	5.71736	> 64	> 64	> 64	NA	NA	NA
Triethylene glycol	112-27-6	21393	5.83863	5.842	5.95163	5.97754	5.88219	5.87034	5.83758	> 200	6.0021	3.3e-15	169.299	5.76852	> 64	> 64	> 64	NA	NA	NA
4-Aminobenzoic acid	150-13-0	24466	5.8391	5.87248	5.80843	5.49111	5.83151	5.84927	5.71682	> 200	5.99601	1.41596	0.565632	5.74275	> 64	> 64	> 64	NA	NA	NA
N-{[4-(4-fluorophenoxy)phenyl]sulfonyl}-N-[1-(hydroxycarbamoyl)cyclopentyl]-b-alanine	NOCAS_47265	47265	5.8398	5.82671	5.76992	5.80057	5.71806	5.7179	5.83373	> 200	6.00387	0.194739	0.0457245	5.70828	> 64	> 64	> 64	NA	NA	NA
1,2-Dimethyl-4-nitrobenzene	99-51-4	25133	5.83989	5.96059	5.88644	5.80018	5.86164	5.80042	5.81113	> 200	6.00392	0.172589	1000	5.53804	> 64	> 64	> 64	NA	NA	NA
3-Buten-2-one, 3-methyl-4-(2,6,6-trimethyl-2-cyclohexen-1-yl)-	127-51-5	27047	5.84009	5.80492	5.90405	5.85611	5.84361	5.92971	5.78615	> 200	6.00263	1.26e-15	82.7871	5.69808	> 64	> 64	> 64	NA	NA	NA
Isophorone	78-59-1	20759	5.84049	5.71575	5.76294	5.70502	5.75148	5.94068	5.79425	> 200	5.99522	1.56e-13	344.355	5.57431	> 64	> 64	> 64	NA	NA	NA
3-Ureidopropyltriethoxysilane	23779-32-0	44493	5.84107	5.832	5.83521	5.80504	5.73879	5.63014	5.84163	> 200	6.00049	0.314495	0.650975	5.69726	> 64	> 64	> 64	NA	NA	NA
Tri(ethylene glycol) bis(2-ethylhexanoate)	94-28-0	26564	5.8413	5.86	6.00461	5.96536	5.86316	5.83716	5.78965	> 200	6.00073	0.183211	1000	5.61546	> 64	> 64	> 64	NA	NA	NA
Propamocarb hydrochloride	25606-41-1	34849	5.84196	5.92963	5.89932	5.92697	6.00516	5.90961	5.88736	> 200	6.00432	1.3e-10	859.344	5.82419	> 64	> 64	> 64	24.25	NA	NA
Trichloroacetic acid	76-03-9	21378	5.84261	5.85082	5.86227	5.90959	5.89033	5.9132	5.66866	> 200	6.00237	0.135906	999.998	5.56484	> 64	> 64	> 64	NA	NA	NA
p-Cresidine	120-71-8	20350	5.84285	5.85276	5.83857	5.82575	5.8474	5.88648	5.83479	> 200	6.0017	2.92e-15	155.304	5.69071	0.64	0.64	> 64	NA	NA	NA
Sorbic acid	110-44-1	21277	5.84316	5.83383	5.8221	5.95045	5.89137	5.85626	5.70195	> 200	6.00267	0.090116	1000	5.60095	> 64	> 64	> 64	NA	NA	NA
Acifluorfen	50594-66-6	20022	5.84324	5.91837	5.7637	6.04853	6.00974	6.24466	5.94246	> 200	5.95826	25	52.3949	6.1573	> 64	> 64	> 64	0.25	NA	NA
4-Methylphenol	106-44-5	21869	5.84333	5.97889	5.91904	5.86558	5.9585	5.79774	5.82913	> 200	5.99648	0.174037	1000	5.64129	0.064	0.064	> 64	NA	NA	NA
Di(propylene glycol) dibenzoate	27138-31-4	27921	5.84369	5.80246	5.79525	5.72645	5.72469	5.7356	5.69407	> 200	5.9959	0.34609	0.585532	5.67383	> 64	> 64	> 64	NA	NA	NA
Piperazine	110-85-0	21164	5.8449	5.8139	5.8504	5.84483	5.8908	5.83745	5.74408	> 200	5.99991	0.0502034	1000	5.62548	> 64	> 64	> 64	NA	NA	NA
2-Nitrotoluene	88-72-2	25791	5.84517	5.89256	6.03651	5.76768	5.91034	5.76376	5.70489	> 200	5.99184	0.317969	1000	5.3355	0.0064	> 64	0.0064	NA	NA	NA
Triacetin	102-76-1	26691	5.84697	5.98773	5.88841	5.85114	5.97173	5.78432	5.73071	> 200	5.99474	0.284379	1000	5.44904	64	64	> 64	NA	NA	NA
Dipentyl phthalate	131-18-0	31131	5.84817	5.86078	5.88678	5.86765	5.84991	5.8126	5.73294	> 200	6.00162	0.159917	1000	5.50912	> 64	> 64	> 64	NA	NA	NA
Bromoxynil	1689-84-5	22162	5.84997	5.95136	5.85611	5.90885	5.83554	5.94998	5.67235	> 200	6.00737	0.181633	1000	5.55864	0.0512	51.2	0.0512	40	9.59	11.6
FD & C Blue no. 1	3844-45-9	20189	5.85037	5.87375	5.91057	5.88394	5.88795	5.91545	5.89426	> 200	6.00027	9.47e-17	493.511	5.77628	41.28	> 64	41.28	NA	NA	NA
Sulfasalazine	599-79-1	21256	5.85038	5.91466	5.86516	5.86685	5.92226	5.89512	5.93872	> 200	5.99986	1.35e-13	516.568	5.7821	0.064	> 64	0.064	NA	NA	NA
2-Ethoxyethanol	110-80-5	24087	5.85076	5.79097	5.74968	5.64124	5.71575	5.88545	5.79445	> 200	5.99522	3.66e-14	501.16	5.55813	> 64	> 64	> 64	NA	NA	NA
1,3,5-Trimethylbenzene	108-67-8	26797	5.85223	5.83769	5.82633	5.90016	5.88803	5.98688	5.7156	> 200	6.00192	0.0692179	440.194	5.66121	0.0064	0.0064	> 64	NA	NA	NA
Dimethyl malonate	108-59-8	29145	5.85223	5.89277	5.87937	6.1339	5.86523	5.88538	5.75192	> 200	5.97634	1.35279	234.841	5.48611	0.064	0.064	> 64	NA	NA	NA
Benzyl alcohol	100-51-6	20152	5.85315	5.94332	5.90179	5.83822	5.95208	5.93132	5.81278	> 200	5.95554	17.903	110.228	5.79814	> 64	> 64	> 64	NA	NA	NA
Citric acid	77-92-9	20332	5.8548	6.03487	6.02596	5.90444	5.99117	5.62843	5.72823	> 200	5.98148	25	68.1006	5.70199	> 64	> 64	> 64	NA	NA	NA
Triphenyl phosphite	101-02-0	26252	5.85587	5.74954	5.77181	5.81107	5.75202	5.94649	5.72143	> 200	5.99522	1.71e-14	757.503	5.60641	> 64	> 64	> 64	NA	NA	NA
Aldicarb	116-06-3	39223	5.85614	5.87562	5.73671	5.74324	5.55277	5.25472	5.74829	> 200	5.99289	0.697166	6.9542	5.41874	0.64	> 64	0.64	9.75	0.00136	54.5
2,5-Dimethylphenol	95-87-4	25145	5.85632	5.95362	5.74444	5.82783	5.95109	5.83324	5.724	> 200	6.004	0.152829	1000	5.51372	> 64	> 64	> 64	NA	NA	NA
4-tert-Butylphenol	98-54-4	20221	5.85688	5.91199	5.91649	5.93622	5.90798	5.80739	5.713	> 200	5.99424	0.314211	1000	5.41319	64	64	64	NA	NA	NA
N,N-Diethylethanolamine	100-37-8	21837	5.85911	5.89209	5.91308	5.80725	5.83257	5.76358	5.77886	> 200	5.99684	0.184153	1000	5.48398	> 64	> 64	> 64	NA	NA	NA
Nonanoic acid	112-05-0	21641	5.85968	5.93862	5.93907	5.90543	5.89001	5.92688	5.82596	> 200	5.99904	0.107882	1000	5.73464	0.64	0.64	> 64	NA	NA	NA
Carbamazepine	298-46-4	22731	5.86018	5.85177	5.88238	5.8315	5.87745	5.84558	5.66918	> 200	6.00055	0.1997	1000	5.4191	0.64	0.64	> 64	NA	NA	NA
2-Ethyl-1-hexanol	104-76-7	20605	5.86044	5.821	5.78621	5.75423	5.69703	5.8466	5.92267	> 200	5.90725	1.28237	217.048	5.84389	> 64	> 64	> 64	NA	NA	NA
Diethyltoluamide	134-62-3	21995	5.86049	5.86423	5.91418	6.14251	6.00071	5.90843	5.85474	> 200	5.98552	25	98.8008	5.85152	> 64	> 64	> 64	0	NA	15.5
Ethanolamine	141-43-5	22000	5.86073	5.8661	5.79193	5.7336	5.74774	5.75929	5.76093	> 200	5.99474	0.707387	0.534302	5.74251	0.0064	> 64	0.0064	NA	NA	NA
Methyl cellusolve	109-86-4	24182	5.86273	5.93992	6.0849	6.06604	5.99451	6.02964	6.05806	> 200	5.97079	25	2.22474	6.04183	0.064	0.064	0.64	1.5	NA	NA
Hydrochlorothiazide	58-93-5	20713	5.86343	5.84947	5.84883	5.82875	5.75596	5.46141	5.83491	> 200	5.99971	0.381345	7.99342	5.57863	> 64	> 64	> 64	NA	NA	NA
Butanoic acid	107-92-6	21515	5.86405	5.85879	5.86319	5.85648	5.9381	5.99911	5.71453	> 200	5.95217	20.2427	187.677	5.6599	> 64	> 64	> 64	NA	NA	NA
N,N-Dimethylformamide	68-12-2	20515	5.86472	5.92204	5.87514	5.83547	6.01505	5.79325	5.77762	> 200	5.99661	0.16458	1000	5.59909	> 64	> 64	> 64	NA	NA	NA
4,7-Methanoisobenzofuran-1,3-dione, 3A,4,7,7A-tetrahydro-	826-62-0	47456	5.86477	5.82196	5.83534	5.81775	5.80332	5.51631	5.70961	> 200	5.99954	0.238742	1000	5.15142	> 64	> 64	> 64	NA	NA	NA
Clopyralid-olamine	57754-85-5	34265	5.86523	5.88889	5.95071	5.88927	5.88397	5.97836	5.95068	> 200	5.99659	0.00206615	66.7913	5.83784	> 64	> 64	> 64	1	NA	0.155
Diethylene glycol monomethyl ether	111-77-3	25049	5.86535	5.9098	5.93165	5.85395	5.81834	5.9402	5.6801	> 200	6.00255	0.229446	999.999	5.47875	> 64	> 64	> 64	NA	NA	NA
3,4-Dimethylphenol	95-65-8	24062	5.86574	5.85596	5.91864	5.90822	5.94901	5.85542	5.86175	> 200	6.00103	2.65e-15	105.984	5.77922	> 64	> 64	> 64	NA	NA	NA
Diphenyl isophthalate	744-45-6	37752	5.86576	5.88793	5.86525	5.87365	5.94058	5.93997	5.69845	> 200	5.95818	8.26714	137.549	5.69078	> 64	> 64	> 64	NA	NA	NA
1-ethyl-5-(4-hydroxyphenyl)-3-methyl-6,7-dihydropyrazolo[4,3-e][1,4]diazepin-8(1H)-one	349495-42-7	47263	5.86606	5.81452	5.84547	5.8857	5.87103	5.90259	5.70941	> 200	5.99996	0.0829524	1000	5.61242	6.4	6.4	> 64	NA	NA	NA
Glycidol	556-52-5	20666	5.86702	5.79414	5.80825	5.78894	5.77851	5.48821	5.82502	> 200	6.00043	0.303467	2.58924	5.61366	> 64	> 64	> 64	NA	NA	NA
2,6-Dimethylaniline	87-62-7	26307	5.86869	6.06824	6.05397	5.97923	5.99636	5.82882	5.8401	> 200	5.99357	25	67.1994	5.83273	> 64	> 64	> 64	NA	NA	NA
3-Phenoxybenzoic acid	3739-38-6	38321	5.86907	5.84754	5.89113	5.87159	5.82979	5.83392	5.90718	> 200	6.00027	1.4e-14	601.224	5.72631	> 64	> 64	> 64	NA	NA	NA
Tris(2-chloroethyl) phosphate	115-96-8	21411	5.87051	5.82442	5.8869	5.86096	5.85747	5.86906	5.76509	> 200	6.00282	0.0791599	1000	5.61856	0.0064	0.0064	> 64	NA	NA	NA
Isoeugenol	97-54-1	22413	5.87095	5.92196	5.95193	6.00918	5.86686	5.84913	5.87601	> 200	6.00186	0.12368	1000	5.75015	> 64	> 64	> 64	NA	NA	NA
Quinoline	91-22-5	21798	5.87165	5.86857	5.77733	5.79303	5.78333	5.80778	5.73356	> 200	6.00389	0.877329	0.369271	5.7735	> 64	> 64	> 64	NA	NA	NA
2,6-Dinitrotoluene	606-20-2	20528	5.8719	5.96234	5.95087	5.86157	5.91822	5.90026	5.8052	> 200	5.99881	0.243642	1000	5.60979	64	> 64	64	NA	NA	NA
Cytoxan hydrate	6055-19-2	24888	5.87197	5.90381	5.8859	5.80243	5.92149	5.90132	5.93176	> 200	5.99986	4.08e-17	527.723	5.77863	> 64	> 64	> 64	NA	NA	NA
1-(Hydroxymethyl)-5,5-dimethylhydantoin	116-25-6	35152	5.87245	6.04055	5.96401	5.91263	5.90909	5.8522	5.68661	> 200	5.98799	0.922387	1000	4.39457	0.0064	0.0064	> 64	NA	NA	NA
Caffeine	58-08-2	20232	5.87354	5.93757	5.87227	5.90908	5.94347	5.85488	5.75437	> 200	5.99593	0.215451	1000	5.5752	0.064	0.064	6.4	NA	NA	NA
Pentadecane	629-62-9	27268	5.87502	5.95025	5.9375	6.03395	5.94956	5.86634	5.73625	> 200	5.98004	2.92726	113.149	5.6921	> 64	> 64	> 64	NA	NA	NA
Dimethyl succinate	106-65-0	25152	5.87766	5.93734	5.84979	6.10945	5.84006	5.87209	5.96002	> 200	6.00311	1.43e-12	608.864	5.83426	> 64	> 64	> 64	NA	NA	NA
Bis(2-methoxyethyl) ether	111-96-6	24621	5.87803	5.8153	5.78064	5.69356	5.85369	5.82592	5.79713	> 200	5.99598	0.0411948	1.38184	5.63703	> 64	> 64	> 64	NA	NA	NA
Didanosine	69655-05-6	22927	5.87841	5.85881	5.8485	5.83545	5.8905	5.9628	5.76259	> 200	6.00353	0.0491613	177.057	5.69791	> 64	> 64	> 64	NA	NA	NA
Cariporide mesylate (HOE642)	159138-81-5	47344	5.8789	5.82011	5.80381	5.77312	5.69904	5.61583	5.70551	> 200	5.99886	0.402322	4.38471	5.59275	0.0048	> 64	0.0048	NA	NA	NA
Saccharin sodium salt hydrate	82385-42-0	21992	5.88094	5.93423	5.95844	5.89765	5.89017	5.89641	5.79156	> 200	6.00262	0.213927	1000	5.6221	> 64	> 64	> 64	NA	NA	NA
Heptanoic acid, ethyl ester	106-30-9	40112	5.88097	5.93066	5.82145	6.08269	5.84774	5.89014	6.01683	> 200	6.00232	0.0019405	207.71	5.85273	> 64	> 64	> 64	NA	NA	NA
N-Nitrosodipropylamine	621-64-7	21032	5.8813	5.92891	5.9183	5.84267	5.87074	5.72164	5.9725	> 200	5.99999	0.135561	0.801668	5.78381	> 64	> 64	> 64	NA	NA	NA
(-)-3-(3,4-Dihydroxyphenyl)-2-methyl-L-alanine sesquihydrate	41372-08-1	20863	5.8815	5.87874	5.89079	5.8886	5.87701	5.8654	5.85315	> 200	6.00025	0.0694283	1000	5.70008	> 64	> 64	> 64	NA	NA	NA
Isoxaben	82558-50-7	24159	5.88212	5.92916	6.0108	6.02131	5.92473	6.03111	5.92681	> 200	5.97828	24.9447	222.39	5.10486	0.0064	0.0064	64	27.25	27.7	34.1
Aldicarb oxime	1646-75-9	24431	5.88221	5.87612	5.75401	5.85448	5.93941	5.94255	5.77064	> 200	5.9431	18.613	211.547	5.25906	0.64	0.64	> 64	NA	NA	NA
1,3-Dichloro-2-propanol	96-23-1	25010	5.88246	5.82913	5.79684	5.81752	5.79934	5.48491	5.87746	> 200	6.00051	0.591736	0.65231	5.7281	0.064	0.064	> 64	NA	NA	NA
3-(1-{2-[(2R)-4-benzoyl-2-(3,4-difluorophenyl)morpholin-2-yl]ethyl}-4-phenylpiperidin-4-yl)-1,1-dimethylurea hydrochloride (1:1)	181640-09-5	47339	5.88591	5.86477	5.8644	5.8026	5.89633	5.91958	5.68202	> 200	6.0051	0.143498	999.982	5.55167	0.6016	> 64	0.6016	NA	NA	NA
Hexanedinitrile	111-69-3	21936	5.886	5.82376	5.86681	5.80724	5.95602	5.74624	5.79961	> 200	5.99587	0.0750217	1000	5.64034	> 64	> 64	> 64	NA	NA	NA
Eugenol	97-53-0	20617	5.88641	5.89679	5.92772	5.97937	5.91162	5.8715	5.77054	> 200	5.97821	0.860705	1000	4.97177	> 64	> 64	> 64	NA	NA	NA
1,5-anhydro-2,3-dideoxy-4-O-methyl-3-{[(1R,3S)-3-(propan-2-yl)-3-{[3-(trifluoromethyl)-7,8-dihydro-1,6-naphthyridin-6(5H)-yl]carbonyl}cyclopentyl]ammonio}-D-erythro-pentitol 3-carboxypropanoate	851916-42-2	47335	5.88735	5.87869	5.95233	5.94526	5.92833	5.85688	5.83797	> 200	6.00092	0.0880613	1000	5.73693	> 64	> 64	> 64	NA	NA	NA
Clothianidin	210880-92-5	34465	5.88824	5.99082	5.77617	6.10035	6.0532	6.02379	5.96127	> 200	5.99119	24.9998	232.491	4.17817	> 64	> 64	> 64	0.25	NA	NA
6,7-dichloro-5-[3-(methoxymethyl)-5-(1-oxidopyridin-3-yl)-4H-1,2,4-triazol-4-yl]-1,4-dihydroquinoxaline-2,3-dione	197077-55-7	47287	5.89007	6.15478	6.21686	6.23823	6.17085	6.07791	5.66975	> 200	6.05835	23.2093	191.97	5.52462	> 64	> 64	> 64	NA	NA	NA
3,3'-Dimethoxybenzidine dihydrochloride	20325-40-0	20485	5.89113	5.90906	5.90178	5.65266	5.71585	5.41358	6.39604	> 200	5.88708	24.6202	197.335	6.75765	64	64	64	NA	NA	NA
Sodium xylenesulfonate	1300-72-7	26302	5.89114	5.9453	5.91586	5.81823	5.88646	5.80489	5.71803	> 200	5.99637	0.260554	1000	5.40675	> 64	> 64	> 64	NA	NA	NA
Cyanazine	21725-46-2	23990	5.89115	5.94602	5.88302	6.03088	6.26181	6.41956	5.86283	> 200	5.96929	24.9737	10.5832	6.25795	> 64	> 64	> 64	0	NA	NA
(2-{[4-(4-chloro-2,5-dimethoxyphenyl)-5-(2-cyclohexylethyl)-1,3-thiazol-2-yl]carbamoyl}-5,7-dimethyl-1H-indol-1-yl)acetic acid trifluoroacetate	221671-62-1	47369	5.89212	5.89065	5.88095	5.86678	5.91925	5.83095	5.68914	> 200	5.99822	0.271875	1000	5.44228	> 64	> 64	> 64	NA	NA	NA
sodium 5-({[5-methoxy-3-(propan-2-yloxy)-1-benzothiophen-2-yl]carbonyl}amino)tetrazol-1-ide	104795-68-8	47268	5.89228	5.98602	5.89029	6.1139	5.81714	5.85973	6.093	> 200	5.96753	25	229.383	9.99846	> 64	> 64	> 64	NA	NA	NA
4-Methyl-benzeneamine	106-49-0	21872	5.8944	5.84685	5.8898	5.87926	5.79374	5.85051	5.70886	> 200	6.00203	0.200992	1000	5.45433	> 64	> 64	> 64	NA	NA	NA
Triamcinolone	124-94-7	40742	5.89536	5.86396	5.86818	5.87067	5.92242	5.86179	5.7888	> 200	6.00063	0.106758	1000	5.65599	0.0064	0.0064	64	NA	NA	NA
Butafenacil	134605-64-4	34365	5.89605	5.89111	5.87422	5.88099	5.83606	5.9179	5.9374	> 200	5.99639	2.47e-15	554.331	5.78528	64.32	64.32	64.32	40	0.00592	0.00688
Diethylhexyl phthalate	117-81-7	20607	5.89879	5.90614	5.76286	5.84524	5.66697	6.01793	5.76067	> 200	5.99842	0.589688	2.68506	5.67982	> 64	> 64	> 64	0	NA	NA
Malaoxon	1634-78-2	20790	5.89894	5.84603	6.21099	5.99094	5.89204	5.93622	5.83136	> 200	5.99759	1.17324	331.114	5.55715	6.4	6.4	6.4	0.75	NA	5.86
1,3-Dichlorobenzene	541-73-1	22056	5.89919	5.8893	5.86848	5.95688	5.99125	5.98719	5.79202	> 200	5.96536	15.9118	197.799	5.62668	> 64	> 64	> 64	NA	NA	NA
2,6-Dimethylphenol	576-26-1	24063	5.89933	5.88526	5.8943	5.77655	5.88489	5.65017	5.82311	> 200	5.9949	0.418557	2.54046	5.7347	> 64	> 64	> 64	NA	NA	NA
Symclosene	87-90-1	26523	5.90317	5.75587	5.62174	5.82412	5.72708	5.69151	5.74284	> 200	6.00673	3.98654	0.586246	5.71251	0.064	6.4	0.064	0	NA	NA
2-(Butan-2-yl)phenol	89-72-5	22331	5.90332	5.85376	5.89024	5.93705	5.857	5.81887	5.69837	> 200	5.99566	0.309776	1000	5.35251	0.0064	0.0064	> 64	NA	NA	NA
Ethyl butyrate	105-54-4	40111	5.90406	5.92841	5.96204	6.02876	5.94355	5.90642	5.82232	> 200	5.98363	1.74635	161.343	5.71789	> 64	> 64	> 64	NA	NA	NA
Tributylamine	102-82-9	26183	5.90496	6.00152	5.97954	6.10231	5.95579	5.91572	5.80459	> 200	5.99835	1.97786	135.348	5.7365	> 64	> 64	> 64	NA	NA	NA
L-Tryptophan	73-22-3	21419	5.90581	5.87159	5.88795	5.86137	5.84509	5.95676	5.69783	> 200	5.95501	14.3637	222.562	4.52721	> 64	> 64	> 64	NA	NA	NA
2,4-Dichlorophenoxyacetic acid (2,4-D)	94-75-7	20442	5.90612	5.8763	5.95946	5.97206	5.83472	6.01791	5.89002	> 200	5.98976	0.000496166	424.539	5.87336	0.0064	0.0064	> 64	2.5	NA	NA
Flumetsulam	98967-40-9	32615	5.90659	5.94658	6.0344	6.04762	5.93473	6.01903	5.88357	> 200	5.99002	20.4885	220.705	4.95302	0.64	> 64	0.64	0	NA	0.459
Cyanamide	420-04-2	34490	5.90781	5.95598	6.01267	5.99814	5.96363	6.01499	5.92005	> 200	5.99058	24.1759	207.131	5.71188	0.0637	0.0637	> 64	1.25	NA	70.8
Vernolate	1929-77-7	24376	5.90969	5.97271	5.99867	5.88338	5.82391	5.70556	5.93402	> 200	5.99087	17.5335	9.6225	5.82821	0.064	0.064	> 64	NA	NA	NA
Dimethyl glutarate	1119-40-0	25122	5.90987	5.93629	5.90167	6.01543	6.00776	6.03535	5.78188	> 200	5.98346	19.0259	216.155	4.93851	> 64	> 64	> 64	NA	NA	NA
Sudan I	842-07-9	21135	5.91069	5.88322	5.87422	5.8333	5.70335	5.7692	5.68435	> 200	5.99859	0.274486	728.368	5.26617	64	> 64	64	NA	NA	NA
Vinylcyclohexene dioxide, mixture of isomers	106-87-6	20604	5.9109	5.96528	5.93159	5.74008	5.9291	5.91288	5.69718	> 200	5.95934	2.31185	538.739	3.135	> 64	> 64	> 64	NA	NA	NA
Tris(hydroxymethyl)nitromethane	126-11-4	27034	5.91148	5.90227	5.92172	5.74727	5.92239	5.8905	5.74892	> 200	5.99972	0.188569	1000	5.5661	64	> 64	64	NA	NA	NA
Pentyl acetate	628-63-7	27263	5.91299	5.91073	5.94062	6.00036	5.89445	5.89472	5.70447	> 200	5.97758	1.24015	1000	3.80717	0.0064	0.0064	> 64	NA	NA	NA
Diethylene glycol	111-46-6	20462	5.91399	5.94659	5.91859	5.86047	5.91615	5.78474	5.69102	> 200	5.9915	0.428706	1000	5.22448	0.064	0.064	> 64	NA	NA	NA
1,3-Butanediol	107-88-0	26773	5.91609	5.8987	5.87625	6.0105	6.00107	6.01621	5.74311	> 200	5.97697	20.7097	206.185	5.31077	> 64	> 64	> 64	NA	NA	NA
Geraniol	106-24-1	26727	5.91715	5.94201	5.88687	6.03412	5.98597	6.04144	5.72376	> 200	5.98537	22.7568	186.102	5.68874	6.4	64	6.4	NA	NA	NA
Thymol	89-83-8	34972	5.91724	5.81856	5.66077	5.65448	5.66899	5.50858	5.71886	> 200	6.00444	1.41039	1.08542	5.61988	> 64	> 64	> 64	NA	NA	NA
Isoamyl butyrate	106-27-4	42059	5.91733	5.91163	5.91227	6.05496	5.8108	5.89708	6.13334	> 200	5.96403	22.2944	220.863	7.63319	0.064	0.064	> 64	NA	NA	NA
Diethyl phthalate	84-66-2	21780	5.91768	5.84743	5.81871	5.765	5.93635	5.81316	5.79417	> 200	5.99496	2.96955	0.521912	5.82378	64	64	> 64	NA	NA	NA
2-Chloro-2'-deoxyadenosine	4291-63-8	22828	5.91841	5.87173	5.91374	5.86508	5.88326	5.88129	5.69777	> 200	5.99834	0.249227	1000	5.48804	> 64	> 64	> 64	NA	NA	NA
Fluthiacet-methyl	117337-19-6	32556	5.9188	5.93078	5.96402	5.96249	5.97781	5.95241	5.92384	> 200	5.99639	2.83e-15	550.5	5.90109	> 64	> 64	> 64	40	0.0106	0.0148
Retinol	68-26-8	23556	5.91899	5.89025	5.90734	5.75396	5.8996	5.84002	5.67531	> 200	5.99914	0.243909	1000	5.38411	0.0669	0.0669	66.88	NA	NA	NA
Furfural	98-01-1	20647	5.91967	5.8837	5.88237	5.90638	5.9477	5.82773	5.81841	> 200	6.00059	0.13057	1000	5.68447	6.4	6.4	64	NA	NA	NA
Methyl methanesulfonate	66-27-3	20845	5.9204	5.898	5.90349	5.86732	5.81435	5.5207	5.89333	> 200	5.99852	0.552137	8.2048	5.69493	> 64	> 64	> 64	NA	NA	NA
4-Nitrophenol	100-02-7	21834	5.92453	5.82182	5.86638	5.69177	5.89459	5.79998	5.80272	> 200	5.99585	5.01942	0.561737	5.81428	64	> 64	64	NA	NA	NA
Tolazamide	1156-19-0	21358	5.92507	5.92111	5.92708	5.90947	5.61337	5.86999	5.78594	> 200	5.98037	3.52473	12.0069	5.74793	> 64	> 64	> 64	NA	NA	NA
sodium {[2,6-di(propan-2-yl)phenyl]carbamoyl}{[4-(2-hydroxypropan-2-yl)furan-2-yl]sulfonyl}azanide	NOCAS_47255	47255	5.92549	5.85778	5.96869	5.90524	6.0016	5.80462	5.78881	> 200	5.97321	25	88.6918	5.80164	> 64	> 64	> 64	NA	NA	NA
5-[2-methyl-3-(pyridin-3-yl)-1H-indol-1-yl]pentanoic acid	162706-14-1	47309	5.92599	5.88837	5.78317	5.83882	5.83017	5.87442	5.69776	> 200	6.00118	0.191846	1000	5.44504	0.0064	0.0064	64	NA	NA	NA
Coumarin	91-64-5	20348	5.9282	5.91935	5.85245	5.93226	5.94109	5.95088	5.79631	> 200	5.96506	3.19949	477.201	3.135	6.4	6.4	> 64	NA	NA	NA
2-Butoxyethanol	111-76-2	24097	5.92877	5.98166	5.92461	5.99515	6.00818	5.84151	5.80815	> 200	5.98593	24.9003	94.5511	5.80512	0.0064	0.0064	> 64	NA	NA	NA
Imazamox	114311-32-9	34664	5.92896	5.92973	5.90509	5.95988	6.00386	6.01049	5.82584	> 200	5.98057	20.3391	204.947	5.55834	> 64	> 64	> 64	0.25	3.2	3.5
N-Butyryl tri-N-hexyl citrate	82469-79-2	47535	5.92905	5.96291	5.9108	5.98076	6.1521	5.74563	5.83355	> 200	5.99568	25	72.4991	5.79165	> 64	> 64	> 64	NA	NA	NA
N-[(1R,3S,4S)-3-{[4-(3-benzyl-1-ethyl-1H-pyrazol-5-yl)piperidin-1-yl]methyl}-4-(3-fluorophenyl)cyclopentyl]-N-methyl-D-valine	313994-79-5	47327	5.93068	5.89654	5.90837	5.93026	5.92131	5.82994	5.72975	> 200	5.99738	0.326677	1000	5.46558	0.064	0.064	> 64	NA	NA	NA
Hexadecane	544-76-3	27195	5.93071	5.89958	5.88559	5.89259	5.85945	5.83388	5.71782	> 200	6.00164	0.276863	1000	5.41675	6.4	> 64	6.4	NA	NA	NA
Di-n-octyl phthalate	117-84-0	21956	5.93218	5.87155	5.8962	5.8524	5.87653	5.83266	5.82667	> 200	6.00142	0.163644	1000	5.60693	> 64	> 64	> 64	NA	NA	NA
2,6-Dimethyl-1,3-dioxan-4-ol acetate	828-00-2	20480	5.93262	5.932	5.88305	5.94878	6.12412	5.75187	5.83697	> 200	5.98696	25	72.49	5.79206	> 64	> 64	> 64	NA	NA	NA
Diclofenac sodium salt	15307-79-6	37208	5.93301	5.94545	5.91763	5.99417	5.92137	5.90441	5.83037	> 200	5.99996	0.29992	1000	5.66446	64	64	> 64	NA	NA	NA
Butyl benzyl phthalate	85-68-7	20205	5.9338	5.93652	6.0085	5.97869	6.16507	5.75593	5.66952	> 200	6.00407	25	96.2075	5.67117	0.0064	0.0064	> 64	NA	NA	NA
Sodium dimethyldithiocarbamate	128-04-1	27050	5.93481	5.78782	5.87564	5.81795	5.84506	5.80793	5.68595	> 200	6.00208	0.202677	1000	5.39219	0.064	0.064	0.64	NA	NA	NA
3-pyridinecarboxamide, 2-(2,1,3-benzoxadiazol-5-yloxy)-N-[[4-(1-hydroxy-1-methylethyl)phenyl]methyl]-	353280-07-6	47281	5.93626	5.81426	5.90088	5.70809	5.92349	5.81246	5.79541	> 200	6.00412	15.0253	0.520066	5.82016	0.064	0.064	> 64	NA	NA	NA
Catechol	120-80-9	20257	5.93874	5.82295	5.85705	5.83795	5.89636	5.94763	5.71944	> 200	6.00421	0.117028	538.411	5.62003	> 64	> 64	> 64	NA	NA	NA
Triisononyl Trimellitate	53894-23-8	28033	5.94135	5.88592	5.94297	5.86415	5.80797	5.73357	5.68303	> 200	6.00092	0.370188	1000	5.14401	0.064	> 64	0.064	NA	NA	NA
Isoprenaline hydrochloride	51-30-9	25486	5.94162	5.9703	5.91459	5.94433	5.95002	5.53684	5.84078	> 200	5.97854	25	54.2927	5.69882	> 64	> 64	> 64	NA	NA	NA
tert-Butylbenzene	98-06-6	47138	5.94192	6.01605	6.07045	6.05152	6.21889	6.1245	5.79474	> 200	6.03319	25	216.651	4.04623	6.4	6.4	6.4	NA	NA	NA
Diisononyl adipate	33703-08-1	27982	5.94228	5.98084	5.93404	5.92442	5.86603	5.90533	5.68524	> 200	5.98279	1.00201	1000	4.31168	> 64	> 64	> 64	NA	NA	NA
1-Chloro-4-nitrobenzene	100-00-5	20281	5.94309	5.93708	5.97235	5.86548	6.00724	5.99752	5.75489	> 200	5.97886	22.843	206.91	5.15626	0.064	0.064	> 64	NA	NA	NA
N-Methyl-2-pyrrolidone	872-50-4	20856	5.94374	5.92427	5.88914	5.80903	5.80318	5.88761	5.84473	> 200	5.99918	1.25645	0.927568	5.83949	> 64	> 64	> 64	NA	NA	NA
5,5-Diphenylhydantoin	57-41-0	20541	5.9438	5.99185	5.91893	5.94033	5.90564	5.87979	5.7817	> 200	5.99325	0.542101	1000	5.33295	0.0064	0.0064	> 64	NA	NA	NA
Tris(2-ethylhexyl) phosphate	78-42-2	21414	5.94384	5.98641	5.94303	5.96164	5.92079	5.34408	5.78168	> 200	5.98463	25	53.6151	5.57699	> 64	> 64	> 64	NA	NA	NA
Erythromycin	114-07-8	22991	5.94735	5.89434	5.94471	5.89978	5.85995	5.9237	5.83597	> 200	6.00119	0.199576	1000	5.65102	> 64	> 64	> 64	NA	NA	NA
FD&C Yellow no. 6	2783-94-0	21456	5.94744	5.86336	5.73671	5.84876	5.88928	5.90767	5.83938	> 200	6.00387	0.898576	0.113563	5.85285	> 64	> 64	> 64	NA	NA	NA
Sodium p-nitrophenolate	824-78-2	27320	5.9482	5.97473	5.92219	5.98233	6.15306	5.81381	5.86668	> 200	5.99953	25	73.4054	5.83983	> 64	> 64	> 64	NA	NA	NA
Decane	124-18-5	24913	5.94859	5.80121	5.9071	5.79998	5.87377	5.828	5.74677	> 200	6.00238	0.167421	1000	5.51443	> 64	> 64	> 64	NA	NA	NA
Isoamyl acetate	123-92-2	25453	5.94892	5.84503	5.89446	5.79309	5.8623	5.83377	5.74826	> 200	6.00258	0.204946	1000	5.46	> 64	> 64	> 64	NA	NA	NA
1,2-Dichlorobenzene	95-50-1	20430	5.95007	5.90327	5.89759	6.00127	6.0163	6.04386	5.68363	> 200	5.98288	23.1065	215.827	3.83266	6.4	> 64	6.4	NA	NA	NA
Propylparaben	94-13-3	22527	5.95337	5.95195	5.90067	5.92495	5.83659	5.87285	5.7905	> 200	5.999	0.31076	1000	5.50632	64	64	64	NA	NA	NA
Sodium erythorbate	6381-77-7	20570	5.95528	5.89244	5.9359	5.97526	6.00093	5.90289	5.68345	> 200	5.9787	18.403	106.107	5.67057	> 64	> 64	> 64	NA	NA	NA
Ethephon	16672-87-0	24085	5.95626	5.92712	5.97441	5.93953	6.02753	6.05325	5.88084	> 200	5.99092	21.6618	225.342	4.30086	> 64	> 64	> 64	0.5	NA	1.71
2-[2-(2-Ethoxyethoxy)ethoxy]ethanol	112-50-5	24368	5.95903	5.89402	5.95441	5.93624	5.91459	5.9017	5.83472	> 200	6.00065	0.239237	1000	5.67413	0.64	0.64	> 64	NA	NA	NA
Dimethipin	55290-64-7	24052	5.96075	5.96349	5.90546	5.93312	5.98331	5.99914	5.93072	> 200	5.98148	17.4126	245.669	3.68863	64	> 64	64	NA	NA	NA
Urethane (ethyl carbamate)	51-79-6	21427	5.96151	5.93205	5.96926	5.99771	5.94626	5.9124	5.96561	> 200	6.00035	0.0553486	1000	5.89901	> 64	> 64	> 64	NA	NA	NA
Cloprop	101-10-0	34232	5.96786	5.98157	6.03425	6.08564	6.01339	5.99314	5.69409	> 200	6.00426	6.01472	222.025	5.11568	> 64	> 64	> 64	0	NA	NA
4,4'-bipyridine	553-26-4	27200	5.9683	5.90863	5.88831	5.94456	5.94881	6.01221	5.84668	> 200	5.97262	16.5965	240.016	3.14358	> 64	> 64	> 64	NA	NA	NA
Quinclorac	84087-01-4	32641	5.97009	6.03171	6.03194	5.98749	5.96995	6.07464	5.76184	> 200	6.00337	24.9998	208.384	5.07358	0.064	0.064	> 64	0.5	NA	1.41
N,N-Dimethylaniline	121-69-7	20507	5.97108	6.01597	6.02774	6.00808	6.08184	6.0176	5.73398	> 200	6.01109	24.3683	218.983	3.36615	0.0662	0.0662	> 64	NA	NA	NA
3,4-Diaminotoluene	496-72-0	24930	5.9723	5.93033	5.93788	5.90873	5.88187	5.71197	5.75275	> 200	5.99892	0.447271	1000	5.16648	> 64	> 64	> 64	NA	NA	NA
Thalidomide	50-35-1	22524	5.97662	5.94888	5.98039	5.96738	5.96895	5.85315	5.96578	> 200	5.98888	24.9254	52.3729	5.91223	6.4	6.4	> 64	NA	NA	NA
Pyrithiobac-sodium	123343-16-8	32673	5.97686	5.99683	6.11386	6.1753	6.05876	6.09887	5.68942	> 200	6.03298	23.9029	217.069	3.2971	> 64	> 64	> 64	0	NA	80
Busulfan	55-98-1	20910	5.97787	5.93331	5.93737	5.95042	5.97543	5.9415	5.80291	> 200	5.98355	2.13861	713.026	3.135	0.064	0.064	64	NA	NA	NA
Pioglitazone HCl	112529-15-4	44203	5.98093	5.94343	5.94824	5.96254	5.91317	5.87492	5.75853	> 200	5.99212	0.783707	1000	5.03462	0.64	> 64	0.64	NA	NA	NA
Ethylparaben	120-47-8	22528	5.98102	5.82279	5.9307	5.81214	5.84192	5.84043	5.73703	> 200	6.00252	0.23901	1000	5.44208	64	> 64	64	NA	NA	NA
2-Methylphenol	95-48-7	21808	5.98135	5.89742	5.93738	5.82468	5.9196	5.93999	5.81146	> 200	6.0015	0.208282	1000	5.65103	> 64	> 64	> 64	NA	NA	NA
Flumioxazin	103361-09-7	32555	5.98379	5.91395	5.91636	5.98785	5.97776	5.86904	5.99852	> 200	6.00481	0.260162	0.705547	5.91621	0.064	> 64	0.064	10.5	4.26	8.43
Ziram	137-30-4	21464	5.98432	5.88795	5.7849	5.83282	5.8387	5.75197	5.77154	> 200	5.99975	3.93422	0.958179	5.79597	0.0032	3.168	0.0032	NA	NA	NA
Pravastatin sodium	81131-70-6	47525	5.98555	5.96755	5.92743	5.92157	5.90632	5.78518	5.80883	> 200	5.99895	0.451003	443.668	5.50686	0.64	6.4	0.64	NA	NA	NA
Diisopropyl methylphosphonate (DIMP)	1445-75-6	24051	5.98746	5.83979	5.81576	5.81328	5.35656	5.77053	5.83094	> 200	5.99877	1.06205	2.33066	5.68046	> 64	> 64	> 64	NA	NA	NA
Hexanoic acid	142-62-1	21607	5.98758	5.8788	5.82678	5.84053	5.82518	5.8672	5.78744	> 200	5.99977	4.88489	0.839675	5.82822	> 64	> 64	> 64	NA	NA	NA
2-Chlorophenol	95-57-8	21544	5.98808	5.99419	6.05524	6.11422	6.21289	6.1271	5.70929	> 200	6.03754	25	215.907	3.48292	> 64	> 64	> 64	NA	NA	NA
Thiacloprid	111988-49-9	34961	5.98872	5.87937	5.94467	5.95798	5.9591	5.88778	5.80661	> 200	6.00402	0.212199	1000	5.73005	0.064	0.064	> 64	0.5	NA	0.446
4-Nitrotoluene	99-99-0	23792	5.99067	5.91682	5.98081	5.85125	5.93573	5.95229	5.77165	> 200	5.97492	2.9478	463.493	3.135	> 64	> 64	> 64	NA	NA	NA
2,2,4-Trimethyl-1,3-pentanediol diisobutyrate	6846-50-0	27635	5.99235	6.02671	5.994	5.89591	5.99005	5.942	5.68317	> 200	5.99233	7.575	124.005	5.67553	0.0064	64	0.0064	NA	NA	NA
Imazethapyr	81335-77-5	24287	5.99291	5.93443	6.05934	6.15203	6.11631	6.2361	6.04912	> 200	5.99	21.7144	5.08956	6.14473	> 64	> 64	> 64	0	NA	NA
MCPA	94-74-6	24195	5.99291	6.04833	6.1774	6.01508	6.08769	6.01972	5.89649	> 200	6.02908	21.5906	111.171	5.8997	> 64	> 64	> 64	8	NA	25.7
Hydroquinone	123-31-9	20716	5.99386	6.01813	6.03881	6.01957	6.09585	6.08651	5.71724	> 200	6.02291	24.6951	186.755	5.66886	6.4	6.4	> 64	NA	NA	NA
Sodium dehydroacetate	4418-26-2	26029	5.99463	5.95073	5.96911	5.85757	5.9414	5.93266	5.71736	> 200	5.98144	2.28014	528.964	3.135	> 64	> 64	> 64	NA	NA	NA
Benzyloctyl adipate (BOA)	58394-64-2	47528	5.99488	5.97233	6.02538	6.02112	5.92302	5.77259	5.89471	> 200	6.00227	25	50.5023	5.82402	0.64	0.64	> 64	NA	NA	NA
Hydroxyurea	127-07-1	25438	5.99551	5.9727	5.91819	5.92851	5.75229	5.63226	5.72768	> 200	5.99714	1.409	17.9083	5.67003	0.0064	0.0064	> 64	NA	NA	NA
17alpha-Ethynylestradiol	57-63-6	20576	5.99739	5.95801	5.8964	5.90845	5.99984	5.85869	5.92309	> 200	6.00207	5.51301	0.991483	5.91251	0.064	0.064	> 64	NA	NA	NA
2-Chloroethanol	107-07-3	21877	5.99747	5.90332	5.91758	5.81719	5.90935	5.94861	5.82607	> 200	6.00156	13.4869	0.904804	5.87643	> 64	> 64	> 64	NA	NA	NA
Acetophenone	98-86-2	21828	5.99762	6.00811	6.03445	6.08168	6.1596	6.11444	5.78301	> 200	6.02999	23.9326	180.169	5.72909	> 64	> 64	> 64	NA	NA	NA
Sodium nitrite	7632-00-0	20941	5.99941	6.0234	6.05182	6.03076	6.08396	6.04293	5.75204	> 200	6.01904	19.6007	213.036	4.82993	> 64	> 64	> 64	NA	NA	NA
Octanoic acid	124-07-2	21645	6.00004	5.81403	5.91809	5.79761	5.88922	5.84391	5.77983	> 200	6.00248	24.9975	0.576309	5.83798	6.4	6.4	> 64	NA	NA	NA
3,3'-Dimethoxybenzidine)	119-90-4	25091	6.00008	6.0782	6.05035	6.07138	6.0601	6.03076	5.74489	> 200	6.02288	18.9363	201.858	5.37873	64	> 64	64	NA	NA	NA
Octanal	124-13-0	21643	6.00149	5.81864	5.94269	5.77376	5.88457	5.83958	5.77258	> 200	6.00327	0.679434	1.25707	5.81063	> 64	> 64	> 64	NA	NA	NA
Methyleugenol	93-15-2	25607	6.00181	5.97345	6.02123	5.97584	5.99123	5.99445	5.69895	> 200	5.99849	14.6053	231.401	3.1513	64	64	> 64	NA	NA	NA
Sucrose	57-50-1	21288	6.00564	5.96605	6.03615	5.9829	5.83739	5.87017	5.81694	> 200	6.00063	24.9902	10.7993	5.84212	> 64	> 64	> 64	NA	NA	NA
Triethyl citrate	77-93-0	40701	6.01224	5.99204	6.03809	6.03017	6.02951	6.07786	5.71026	> 200	6.01351	24.9272	203.821	5.23247	6.4	6.4	> 64	NA	NA	NA
Methylthiouracil	56-04-2	20890	6.01428	5.96543	5.93904	5.96784	6.00062	6.12238	5.97525	> 200	6.00134	23.8192	236.11	4.64015	> 64	> 64	> 64	NA	NA	NA
Stearic acid	57-11-4	21642	6.01576	5.95547	6.02575	5.95832	5.86717	5.85235	5.91459	> 200	5.99948	24.9924	10.524	5.88083	0.64	0.64	> 64	NA	NA	NA
Diethylene glycol monoethyl ether	111-90-0	21941	6.01585	6.03053	6.06862	6.04549	6.02707	6.05964	5.76447	> 200	6.01881	20.3762	224.023	3.18567	0.064	0.064	> 64	NA	NA	NA
Monobutyl phthalate	131-70-4	40002	6.01588	5.99222	6.00948	5.98613	5.97301	5.95113	5.97078	> 200	6.0045	24.9989	10.1302	5.95835	> 64	> 64	> 64	10.5	NA	NA
Tartrazine	1934-21-0	21455	6.01627	5.96395	5.97326	5.984	6.03075	5.8534	5.91848	> 200	5.99629	25	70.8044	5.88525	> 64	> 64	> 64	NA	NA	NA
Fluometuron	2164-17-2	20628	6.02185	6.10844	6.07899	6.02355	5.87116	6.07176	5.78361	> 200	6.01725	24.999	205.019	5.33237	0.0064	> 64	0.0064	20	NA	0.0129
2-[4-(4-fluorophenyl)-5-(2-phenoxypyrimidin-4-yl)-1H-imidazol-1-yl]propane-1,3-diol	219790-72-4	47324	6.0225	5.98077	5.97045	6.02619	6.04291	5.98121	5.81787	> 200	6.00296	19.6565	112.008	5.81988	> 64	> 64	> 64	NA	NA	NA
Methylparaben	99-76-3	22529	6.02446	5.99383	5.9484	6.10978	6.02083	6.06255	5.7049	> 200	6.011	20.2291	206.669	5.06446	> 64	> 64	> 64	NA	NA	NA
Indomethacin	53-86-1	20740	6.02772	5.92654	5.94633	5.96377	5.92953	5.93409	5.83134	> 200	5.99945	0.534979	1000	5.54028	> 64	> 64	> 64	NA	NA	NA
Maleic hydrazide	123-33-1	20792	6.03799	5.94181	5.93861	5.96011	5.96092	5.89761	6.0331	> 200	6.00777	0.269168	10.3721	5.90511	64	> 64	64	0.5	NA	0.46
Acetaminophen	103-90-2	20006	6.03836	6.05445	6.04052	6.11566	6.08598	6.03704	5.7392	> 200	6.02872	22.6024	207.178	5.09219	> 64	> 64	> 64	NA	NA	NA
Diethanolamine	111-42-2	21932	6.04121	6.04999	6.04149	6.01993	6.10281	6.06712	5.79352	> 200	6.02436	23.3377	203.342	5.45321	> 64	> 64	> 64	NA	NA	NA
Folic acid	59-30-3	22519	6.0419	5.95662	5.907	6.03952	6.01934	6.00327	5.82349	> 200	5.99882	17.6721	204.877	5.55867	> 64	> 64	> 64	NA	NA	NA
Propoxur	114-26-1	21948	6.04244	5.90251	6.09243	6.02902	5.83505	6.46423	5.80375	> 200	6.06228	24.6298	200.372	5.55151	64	> 64	64	2.5	NA	NA
Acetochlor	34256-82-1	23848	6.04444	6.00328	6.11125	6.25128	6.03717	6.05373	6.15102	> 200	6.00219	10.897	1.36406	6.11773	64	64	64	40	12.4	23.7
2,4-Dichlorophenol	120-83-2	20439	6.04964	6.12636	6.06886	6.0448	6.03471	6.03321	6.91659	> 200	6.02831	8.53654	226.214	9.41897	0.0064	0.0064	> 64	NA	NA	NA
Pirinixic acid	50892-23-4	20290	6.05063	5.94523	5.98996	5.97079	5.94305	5.77021	5.9283	> 200	5.99667	25	51.2558	5.84574	6.4	6.4	> 64	NA	NA	NA
Styrene oxide	96-09-3	21286	6.0513	6.03661	6.03393	6.00511	6.03206	6.03486	5.89142	> 200	6.01539	24.0665	227.605	3.1364	64	> 64	64	NA	NA	NA
Methacrylamide	79-39-0	29600	6.05162	5.91126	5.88537	5.82097	6.01198	5.8231	5.85778	> 200	6.0024	20.6588	0.951629	5.88071	> 64	> 64	> 64	NA	NA	NA
4-Methyl-2-pentanol	108-11-2	26781	6.05172	5.96035	6.01757	5.88957	5.9712	5.96434	5.79203	> 200	5.99413	2.59082	536.261	3.135	0.0064	0.0064	> 64	NA	NA	NA
tert-Butyl perbenzoate	614-45-9	24699	6.05439	6.11245	6.09945	6.03049	5.9978	6.08865	5.8736	> 200	6.03139	24.4398	197.009	5.76191	> 64	> 64	> 64	NA	NA	NA
2,3-Benzofuran	271-89-6	20141	6.05512	6.1038	6.03195	6.12627	6.02158	6.03349	5.78073	> 200	6.02956	24.8481	193.459	5.66559	> 64	> 64	> 64	NA	NA	NA
Bromacil	314-40-9	22020	6.058	6.22827	6.18302	6.30203	6.09996	6.22949	5.80541	> 200	6.08173	25	218.772	3.20825	> 64	> 64	> 64	0	NA	4.26
Benzidine	92-87-5	20137	6.05837	6.01824	5.90675	5.97516	5.8105	5.7453	5.96745	> 200	6.006	1.67592	8.90966	5.84407	6.4	> 64	6.4	NA	NA	NA
Difenzoquat metilsulfate	43222-48-6	24048	6.05842	6.04151	6.06021	6.07439	5.98705	6.10147	5.89977	> 200	6.02778	24.993	205.74	5.63394	0.64	> 64	0.64	0.5	NA	0.484
N,N'-Methylenebis(acrylamide)	110-26-9	25595	6.0588	6.05949	6.0551	6.01196	6.00388	6.04941	5.82712	> 200	6.01869	21.2933	218.583	4.49351	> 64	> 64	> 64	NA	NA	NA
Boric acid	10043-35-3	20194	6.06064	6.06986	6.08013	6.13219	6.13553	6.18462	5.9542	> 200	6.00146	0.894416	0.898883	6.11981	> 64	> 64	> 64	0	30.9	60.7
Asulam	3337-71-1	23890	6.06443	5.99094	5.51438	6.04454	5.49097	5.99286	5.82792	> 200	6.00845	15.5873	1.15733	5.76239	> 64	> 64	> 64	0	NA	NA
Methyl hydrogen phthalate	4376-18-5	40001	6.06703	6.00728	6.09796	6.07136	6.13911	6.139	5.9534	> 200	6.03772	0.285742	190.946	6.11915	> 64	> 64	> 64	1.25	NA	1.44
N-Vinyl-2-pyrrolidone	88-12-0	21440	6.06801	5.8472	5.84394	5.87378	5.89371	4.86778	5.81521	> 200	5.96346	25	54.239	5.37461	0.0064	0.0064	> 64	NA	NA	NA
Phenothiazine	92-84-2	21126	6.07212	6.03412	5.92373	5.79725	5.5501	5.59324	5.99451	> 200	6.01123	3.01729	7.00621	5.7138	0.064	0.064	64	NA	NA	NA
1-Methylnaphthalene	90-12-0	20877	6.07538	6.13078	5.94452	6.02964	5.98963	6.01962	6.01902	> 200	6.01451	2.86229	0.516094	6.02265	> 64	> 64	> 64	NA	NA	NA
Maltol	118-71-8	25523	6.077	5.96984	6.02	6.06788	5.99503	5.9344	5.76193	> 200	6.01161	3.00078	160.619	5.61437	0.6656	6.656	0.6656	NA	NA	NA
1-Octanol	111-87-5	21940	6.08167	5.987	6.02664	6.07179	5.95387	5.95331	5.80527	> 200	6.01471	1.66719	840.524	3.135	> 64	> 64	> 64	NA	NA	NA
Dimethenamid	87674-68-8	32376	6.08497	5.91	6.16741	6.02659	5.87157	6.55912	5.98809	> 200	5.96164	25	66.7628	6.25644	6.4	64	6.4	40	27.7	30.5
Cyfluthrin	68359-37-5	35957	6.08538	6.69245	6.124	6.21707	6.17977	6.43773	5.70101	> 200	6.11418	24.9988	215.286	3.15203	0.64	> 64	0.64	19.75	0.282	0.33
Phenol	108-95-2	21124	6.08598	5.98121	6.00913	5.97896	5.94075	5.92392	6.0211	> 200	5.99499	0.702437	155.024	5.93351	6.4	6.4	> 64	NA	NA	NA
1H-1,2,4-Triazole	288-88-0	27131	6.08625	6.10638	6.00426	6.04496	6.0415	6.01711	5.739	> 200	6.02579	5.96694	198.742	5.47846	> 64	> 64	> 64	NA	NA	NA
N-Methylacetamide	79-16-3	47167	6.08666	6.09522	6.07338	6.02056	6.03029	6.06818	5.83944	> 200	6.02952	22.3611	225.163	3.13878	> 64	> 64	> 64	NA	NA	NA
Propylene glycol	57-55-6	21206	6.08786	5.9898	6.05371	6.02019	5.91061	5.90363	5.70509	> 200	6.01478	1.29684	1000	3.135	0.0064	0.0064	> 64	NA	NA	NA
Clomazone	81777-89-1	32355	6.09073	6.23288	6.28667	6.05514	6.19624	6.06572	5.67791	> 200	6.06792	9.35926	173.304	5.56587	> 64	> 64	> 64	0.5	NA	NA
Ametryn	834-12-8	23869	6.0928	6.81541	6.12114	6.27455	6.45445	6.38152	5.71959	> 200	6.15347	24.9973	186.364	5.65894	64	64	> 64	21.75	NA	NA
Iodosulfuron-methyl-sodium	144550-36-7	34673	6.09862	6.11017	5.87802	6.04021	6.15184	6.06747	5.88554	> 200	6.03212	24.9995	221.802	4.03654	> 64	> 64	> 64	10.25	NA	NA
4-Butyrolactone	96-48-0	20224	6.10415	6.08383	5.99501	6.09698	6.08733	6.0217	5.81417	> 200	6.03107	6.10618	188.784	5.64095	> 64	> 64	> 64	NA	NA	NA
2-Ethoxyethyl acetate	111-15-9	21928	6.10703	6.11021	6.0696	6.08082	6.07204	6.03593	6.56582	> 200	6.03836	24.9983	173.708	6.5561	0.0064	> 64	0.0064	NA	NA	NA
Diclosulam	145701-21-9	34528	6.11064	6.13243	6.09447	6.13777	6.1465	6.16618	5.78758	> 200	6.06726	24.9924	199.124	5.53507	0.0064	> 64	0.0064	0	NA	12.9
Dicrotophos	141-66-2	23914	6.11255	6.42141	6.03846	6.06882	6.05193	6.04713	5.84596	> 200	6.07724	21.1949	224.581	3.14288	> 64	> 64	> 64	10	NA	NA
EPTC	759-94-4	24091	6.11283	6.22073	6.08921	5.99627	6.10183	6.12406	5.86213	> 200	6.06854	24.9849	202.164	5.65815	> 64	> 64	> 64	1	NA	0.0522
6-Deisopropylatrazine	1007-28-9	37495	6.1154	6.1721	6.07634	6.04625	5.94765	5.99506	5.9421	> 200	6.03823	24.9997	22.1196	5.96099	0.0064	0.0064	> 64	11.25	NA	0.339
N-Nitrosodi-N-butylamine	924-16-3	21026	6.12317	6.06689	5.93025	5.97136	5.99058	6.08313	5.95254	> 200	6.012	23.179	222.778	5.18572	> 64	> 64	> 64	NA	NA	NA
Oxamyl	23135-22-0	21086	6.13324	6.47781	6.08588	6.32585	6.4154	6.43144	5.75455	> 200	6.16892	25	214.579	3.34475	0.0064	0.0064	> 64	10.25	NA	0.0173
Imazaquin	81335-37-7	24152	6.13504	6.13594	6.12815	6.32964	6.0793	6.05609	6.09589	> 200	6.00199	1.19e-06	478.589	6.27565	> 64	> 64	> 64	0	NA	0.153
Metalaxyl	57837-19-1	24175	6.15046	6.18933	6.16017	5.99945	6.13531	6.17859	5.98424	> 200	6.06025	24.9944	227.452	3.98251	0.064	0.064	> 64	1.5	NA	0.364
Cyclanilide	113136-77-9	32600	6.15758	6.04635	6.17955	6.26962	6.34031	6.37856	5.89874	> 200	5.99487	1.08791	0.624818	6.19726	64	64	64	40	7.58	16.4
Picloram	1918-02-1	21160	6.16024	6.0636	6.0919	6.13638	6.12207	6.13655	5.96812	> 200	5.99846	0.00019534	895.731	6.22038	> 64	> 64	> 64	0	NA	1.97
Penoxsulam	219714-96-2	34803	6.16535	6.05833	5.98389	6.02748	6.0092	6.02224	5.72464	> 200	6.01644	16.9339	215.978	4.79575	> 64	> 64	> 64	0.5	NA	NA
2,4-DB	94-82-6	24035	6.1691	5.9659	6.06152	6.03249	6.13195	6.21303	5.85422	> 200	6.08226	24.9984	209.128	5.16504	6.496	6.496	64.96	40	9.59	19.2
Ethylenethiourea	96-45-7	20601	6.17707	5.96882	6.0849	6.19435	6.12052	6.11561	5.68882	> 200	6.05027	23.803	211.724	4.2604	0.064	0.064	> 64	2.5	NA	NA
Diazoxon	962-58-3	37523	6.19299	6.09252	6.07706	6.05793	6.05245	6.09931	5.92853	> 200	6.04483	24.9995	217.287	5.06448	0.0064	0.0064	64.32	40	16.7	29
Simazine	122-34-9	21268	6.20463	6.07695	6.115	6.1281	6.16744	6.19295	5.77097	> 200	6.07148	24.87	202.664	5.34888	0.0064	0.0064	> 64	0	NA	0.114
Cacodylic acid	75-60-5	20508	6.21529	6.07392	6.13287	6.17685	6.17812	6.21658	5.96198	> 200	6.00108	23.1872	0.119024	6.15501	0.0064	0.0064	0.064	1	NA	NA
Dimethoate	60-51-5	20479	6.23282	6.14751	6.18382	6.2322	6.23784	6.20942	5.94839	> 200	5.99719	1.38e-06	560.078	6.37201	> 64	> 64	> 64	0	NA	NA
Clofentezine	74115-24-5	23881	6.24922	6.02872	6.11481	5.96278	5.86131	5.98261	5.72506	> 200	6.00548	2.83389	281.337	4.92461	> 64	> 64	> 64	0.75	NA	NA
